# Supplementary material for: (S)-2-[(2-Ammonio­phenyl)­sulfanyl­methyl]pyrrolidinium dibromide
Source: Acta Crystallogr Sect E Struct Rep Online. 2008 Jul 19;64(Pt 8):o1549. doi: 10.1107/S1600536808021089 (PMC2962173; doi:10.1107/S1600536808021089)
Supplement: Supplementary file 1 [file e-64-o1549-sup1.cif]

##############################################################################
###                                                                        ###
###        Electronic paper (Acta Crystallographica Section E)             ###
###                                                                        ###
##############################################################################
#                                                                            #
# This CIF contains the data in a paper accepted for publication in Acta     #
# Crystallographica Section E. It conforms to the requirements of Notes      #
# for Authors for Section E, and has been peer reviewed under the auspices   #
# of the IUCr Commission on Journals.                                        #
#                                                                            #
# Full details of the Crystallographic Information File format               #
# are given in the paper "The Crystallographic Information File (CIF):       #
# a New Standard Archive File for Crystallography" by S. R. Hall, F. H.      #
# Allen and I. D. Brown [Acta Cryst. (1991), A47, 655-685].                  #
#                                                                            #
# The current version of the core CIF dictionary is obtainable from          #
# ftp://ftp.iucr.org/pub/cif_core.dic. The current version number is 2.4.    #
#                                                                            #
# Software is freely available for graphical display of the structure(s) in  #
# this CIF.  For information consult the CIF home page http://www.iucr.org/  #
# cif/home.html                                                              #
#                                                                            #
# This file may be used for bona fide research purposes within the           #
# scientific community so long as proper attribution is given to the journal # 
# article from which it was obtained.                                        #
#                                                                            #
##############################################################################
                                             
data_global
_audit_creation_method     'by CrystalStructure 3.7.0'
_journal_date_recd_electronic     2008-06-10
_journal_date_accepted     2008-07-08
_journal_name_full     'Acta Crystallographica, Section E'
_journal_year     2008
_journal_volume     64
_journal_issue      8
_journal_page_first     o1549
_journal_page_last     o1549
_journal_paper_category     QO
_journal_coeditor_code     PK2105
_publ_contact_author_name     'Dr. Shuping Luo'
_publ_contact_author_address
;
State Key Laboratory Breeding Base of Green Chemistry-Synthesis Technology
Zhejiang University of Technology
Hangzhou
310014
People's Republic of China
;
_publ_contact_author_email     bailinli1972@gmail.com
_publ_contact_author_fax     '86 571 88320066'
_publ_contact_author_phone     '86 571 88320609'
_publ_section_title
;
(<i>S</i>)-2-[(2-Ammoniophenyl)sulfanylmethyl]pyrrolidinium dibromide
;
loop_
    _publ_author_name
    _publ_author_address
    'Bailin Li'
;
State Key Laboratory Breeding Base of Green Chemistry-Synthesis Technology
Zhejiang University of Technology
Hangzhou 310014
People's Republic of China
and
Department of Pharmaceutical and Chemical Engineering
Taizhou College
Linhai
Zhejiang 317000
People's Republic of China
;
    'Shuai Zhang'
;
State Key Laboratory Breeding Base of Green Chemistry-Synthesis Technology
Zhejiang University of Technology
Hangzhou 310014
People's Republic of China
;
    'Yifeng Wang'
;
State Key Laboratory Breeding Base of Green Chemistry-Synthesis Technology
Zhejiang University of Technology
Hangzhou 310014
People's Republic of China
;
    'Shuping Luo'
;
State Key Laboratory Breeding Base of Green Chemistry-Synthesis Technology
Zhejiang University of Technology
Hangzhou 310014
People's Republic of China
;
data_I
_audit_creation_method     SHELXL-97
_chemical_name_systematic
;
(<i>S</i>)-2-[(2-Ammoniophenyl)sulfanylmethyl]pyrrolidinium dibromide
;
_chemical_name_common     ?
_chemical_formula_moiety     'C11 H18 N2 S 2+, 2(Br -)'
_chemical_formula_sum     'C11 H18 Br2 N2 S'
_chemical_formula_iupac     'C11 H18 N2 S 2+, 2Br -'
_chemical_formula_weight     370.15
_chemical_melting_point     ?
_symmetry_cell_setting     Orthorhombic
_symmetry_space_group_name_H-M     'P 21 21 21'
_symmetry_space_group_name_Hall     'P 2ac 2ab'
loop_
    _symmetry_equiv_pos_as_xyz
    'x, y, z'
    '-x+1/2, -y, z+1/2'
    '-x, y+1/2, -z+1/2'
    'x+1/2, -y+1/2, -z'
_cell_length_a     7.9399(9)
_cell_length_b     10.8427(13)
_cell_length_c     17.658(2)
_cell_angle_alpha     90.00
_cell_angle_beta     90.00
_cell_angle_gamma     90.00
_cell_volume     1520.2(3)
_cell_formula_units_Z     4
_cell_measurement_reflns_used     1525
_cell_measurement_theta_min     4.408
_cell_measurement_theta_max     38.264
_cell_measurement_temperature     293(2)
_exptl_crystal_description     prismatic
_exptl_crystal_colour     colorless
_exptl_crystal_size_max     0.487
_exptl_crystal_size_mid     0.421
_exptl_crystal_size_min     0.365
_exptl_crystal_density_diffrn     1.617
_exptl_crystal_density_meas     ?
_exptl_crystal_density_method     'not measured'
_exptl_crystal_F_000     736
_exptl_absorpt_coefficient_mu     5.449
_exptl_absorpt_correction_type     multi-scan
_exptl_absorpt_process_details     '(SADABS; Sheldrick, 1996)'
_exptl_absorpt_correction_T_min     0.103
_exptl_absorpt_correction_T_max     0.137
_exptl_special_details
;
;
_diffrn_ambient_temperature     293(2)
_diffrn_radiation_type     MoK\a
_diffrn_radiation_wavelength     0.71073
_diffrn_radiation_source     'fine-focus sealed tube'
_diffrn_radiation_monochromator     graphite
_diffrn_measurement_device_type     'Bruker SMART CCD area-detector'
_diffrn_measurement_method     '\f and \w'
_diffrn_detector_area_resol_mean     ?
_diffrn_reflns_number     8969
_diffrn_reflns_av_R_equivalents     0.1355
_diffrn_reflns_av_sigmaI/netI     0.1478
_diffrn_reflns_theta_min     2.20
_diffrn_reflns_theta_max     27.00
_diffrn_reflns_theta_full     27.00
_diffrn_measured_fraction_theta_max     0.998
_diffrn_measured_fraction_theta_full     0.998
_diffrn_reflns_limit_h_min     -9
_diffrn_reflns_limit_h_max     10
_diffrn_reflns_limit_k_min     -13
_diffrn_reflns_limit_k_max     12
_diffrn_reflns_limit_l_min     -22
_diffrn_reflns_limit_l_max     18
_diffrn_standards_number     0
_diffrn_standards_interval_count     .
_diffrn_standards_interval_time     .
_diffrn_standards_decay_%     ?
_refine_special_details
;
Refinement of <i>F</i>^2^ against ALL reflections. The weighted <i>R</i>-factor
<i>wR</i> and goodness of fit <i>S</i> are based on <i>F</i>^2^, conventional
<i>R</i>-factors <i>R</i> are based on <i>F</i>, with <i>F</i> set to zero for
negative <i>F</i>^2^. The threshold expression of <i>F</i>^2^ >
2\s(<i>F</i>^2^) is used only for calculating <i>R</i>-factors(gt) <i>etc</i>.
and is not relevant to the choice of reflections for refinement.
<i>R</i>-factors based on <i>F</i>^2^ are statistically about twice as large
as those based on <i>F</i>, and <i>R</i>- factors based on ALL data will be
even larger.
;
_reflns_number_total     3311
_reflns_number_gt     1808
_reflns_threshold_expression     I>2\s(I)
_refine_ls_structure_factor_coef     Fsqd
_refine_ls_matrix_type     full
_refine_ls_R_factor_all     0.0999
_refine_ls_R_factor_gt     0.0579
_refine_ls_wR_factor_gt     0.1237
_refine_ls_wR_factor_ref     0.1337
_refine_ls_goodness_of_fit_ref     0.833
_refine_ls_restrained_S_all     0.832
_refine_ls_number_reflns     3311
_refine_ls_number_parameters     158
_refine_ls_number_restraints     3
_refine_ls_hydrogen_treatment     mixed
_refine_ls_weighting_scheme     calc
_refine_ls_weighting_details
                  'calc w=1/[\s^2^(Fo^2^)+(0.049P)^2^] where P=(Fo^2^+2Fc^2^)/3'
_atom_sites_solution_hydrogens     geom
_atom_sites_solution_primary     direct
_atom_sites_solution_secondary     difmap
_refine_ls_shift/su_max     0.000
_refine_ls_shift/su_mean     0.000
_refine_diff_density_max     0.674
_refine_diff_density_min     -0.504
_refine_ls_extinction_method     'SHELXL97 (Sheldrick, 2008)'
_refine_ls_extinction_coef     0.00050(10)
_refine_ls_extinction_expression
                                  'Fc^*^=kFc[1+0.001xFc^2^\l^3^/sin(2\q)]^-1/4^'
_refine_ls_abs_structure_details     'Flack (1983), 1394 Friedel pairs'
_refine_ls_abs_structure_Flack     0.00(2)
loop_
    _atom_type_symbol
    _atom_type_description
    _atom_type_scat_dispersion_real
    _atom_type_scat_dispersion_imag
    _atom_type_scat_source
    'C' 'C' 0.0033 0.0016
                         'International Tables Vol C Tables 4.2.6.8 and 6.1.1.4'
    'H' 'H' 0.0000 0.0000
                         'International Tables Vol C Tables 4.2.6.8 and 6.1.1.4'
    'N' 'N' 0.0061 0.0033
                         'International Tables Vol C Tables 4.2.6.8 and 6.1.1.4'
    'S' 'S' 0.1246 0.1234
                         'International Tables Vol C Tables 4.2.6.8 and 6.1.1.4'
    'Br' 'Br' -0.2901 2.4595
                         'International Tables Vol C Tables 4.2.6.8 and 6.1.1.4'
_computing_data_collection     'SMART (Bruker, 2001)'
_computing_cell_refinement     'SAINT (Bruker, 2000)'
_computing_data_reduction     'SAINT (Bruker, 2000)'
_computing_structure_solution     'SHELXS97 (Sheldrick, 2008)'
_computing_structure_refinement     'SHELXL97 (Sheldrick, 2008)'
_computing_molecular_graphics     'SHELXTL (Sheldrick, 2008)'
_computing_publication_material     'SHELXTL (Sheldrick, 2008)'
loop_
    _atom_site_type_symbol
    _atom_site_label
    _atom_site_fract_x
    _atom_site_fract_y
    _atom_site_fract_z
    _atom_site_U_iso_or_equiv
    _atom_site_adp_type
    _atom_site_calc_flag
    _atom_site_refinement_flags
    _atom_site_occupancy
    _atom_site_disorder_assembly
    _atom_site_disorder_group
    Br Br1 0.30470(12) -0.24305(9) -0.08797(5) 0.0559(3) Uani d . 1 . .
    Br Br2 -0.38177(12) 0.34415(8) 0.06967(5) 0.0526(3) Uani d . 1 . .
    S S1 -0.0443(3) 0.1034(2) 0.14946(13) 0.0524(6) Uani d . 1 . .
    N N1 0.0399(9) 0.3571(6) 0.0600(4) 0.0502(18) Uani d . 1 . .
    H H1A 0.0636 0.2939 0.0288 0.060 Uiso calc R 1 . .
    H H1B -0.0728 0.3650 0.0630 0.060 Uiso calc R 1 . .
    N N2 0.1147(12) -0.0815(8) 0.0452(5) 0.0487(18) Uani d D 1 . .
    C C1 0.1159(18) 0.4726(9) 0.0308(7) 0.083(3) Uani d . 1 . .
    H H1C 0.0296 0.5273 0.0111 0.100 Uiso calc R 1 . .
    H H1D 0.1959 0.4549 -0.0093 0.100 Uiso calc R 1 . .
    C C2 0.2025(14) 0.5297(9) 0.0973(7) 0.072(3) Uani d . 1 . .
    H H2A 0.3237 0.5225 0.0921 0.087 Uiso calc R 1 . .
    H H2B 0.1735 0.6164 0.1013 0.087 Uiso calc R 1 . .
    C C3 0.1443(14) 0.4625(9) 0.1640(6) 0.068(3) Uani d . 1 . .
    H H3A 0.0420 0.4990 0.1840 0.081 Uiso calc R 1 . .
    H H3B 0.2297 0.4627 0.2033 0.081 Uiso calc R 1 . .
    C C4 0.1120(12) 0.3339(8) 0.1362(4) 0.049(2) Uani d . 1 . .
    H H4 0.2194 0.2901 0.1309 0.059 Uiso calc R 1 . .
    C C5 -0.0079(11) 0.2577(8) 0.1852(4) 0.052(2) Uani d . 1 . .
    H H5A -0.1150 0.3004 0.1885 0.062 Uiso calc R 1 . .
    H H5B 0.0381 0.2519 0.2359 0.062 Uiso calc R 1 . .
    C C6 0.1553(11) 0.0316(8) 0.1640(5) 0.047(2) Uani d . 1 . .
    C C7 0.2504(11) 0.0537(9) 0.2270(5) 0.056(3) Uani d . 1 . .
    H H7 0.2117 0.1092 0.2632 0.068 Uiso calc R 1 . .
    C C8 0.4032(13) -0.0049(10) 0.2382(6) 0.073(3) Uani d . 1 . .
    H H8 0.4680 0.0138 0.2805 0.087 Uiso calc R 1 . .
    C C9 0.4579(14) -0.0887(10) 0.1879(6) 0.071(3) Uani d . 1 . .
    H H9 0.5602 -0.1285 0.1956 0.085 Uiso calc R 1 . .
    C C10 0.3611(11) -0.1161(8) 0.1239(5) 0.053(2) Uani d . 1 . .
    H H10 0.3980 -0.1750 0.0893 0.063 Uiso calc R 1 . .
    C C11 0.2112(12) -0.0555(8) 0.1123(5) 0.045(2) Uani d . 1 . .
    H H2C 0.157(10) -0.127(6) 0.012(4) 0.06(3) Uiso d D 1 . .
    H H2D 0.094(12) -0.032(6) 0.010(3) 0.06(3) Uiso d D 1 . .
    H H2E 0.043(10) -0.135(7) 0.054(6) 0.09(4) Uiso d D 1 . .
loop_
    _atom_site_aniso_label
    _atom_site_aniso_U_11
    _atom_site_aniso_U_22
    _atom_site_aniso_U_33
    _atom_site_aniso_U_12
    _atom_site_aniso_U_13
    _atom_site_aniso_U_23
    Br1 0.0514(6) 0.0627(5) 0.0536(6) 0.0081(5) -0.0055(4) -0.0024(5)
    Br2 0.0526(6) 0.0614(5) 0.0438(5) 0.0072(5) -0.0041(4) -0.0022(5)
    S1 0.0412(14) 0.0682(15) 0.0479(14) 0.0052(12) 0.0015(11) 0.0049(12)
    N1 0.045(4) 0.060(4) 0.046(4) 0.007(4) 0.004(3) -0.001(4)
    N2 0.054(5) 0.048(5) 0.044(5) -0.003(5) 0.002(5) -0.002(4)
    C1 0.105(10) 0.061(7) 0.084(8) 0.010(7) 0.005(8) 0.006(6)
    C2 0.055(7) 0.055(6) 0.107(10) 0.005(5) 0.010(7) -0.017(6)
    C3 0.062(8) 0.074(7) 0.067(7) -0.006(6) -0.007(6) -0.021(6)
    C4 0.038(5) 0.066(6) 0.044(5) 0.015(5) 0.000(4) 0.003(5)
    C5 0.053(6) 0.070(6) 0.033(4) 0.019(6) 0.002(4) -0.009(5)
    C6 0.033(6) 0.062(6) 0.046(5) 0.008(4) -0.006(4) 0.010(4)
    C7 0.043(6) 0.077(7) 0.048(6) 0.012(5) 0.003(5) 0.000(5)
    C8 0.062(8) 0.102(8) 0.055(7) 0.010(7) -0.022(6) -0.008(6)
    C9 0.054(7) 0.103(8) 0.056(7) 0.028(7) -0.005(6) -0.001(6)
    C10 0.046(6) 0.061(6) 0.051(5) 0.022(5) 0.011(5) 0.010(4)
    C11 0.044(6) 0.059(6) 0.031(5) 0.000(5) 0.000(4) 0.007(4)
_geom_special_details
;
All e.s.d.'s (except the e.s.d. in the dihedral angle between two l.s. planes)
are estimated using the full covariance matrix. The cell e.s.d.'s are taken
into account individually in the estimation of e.s.d.'s in distances, angles
and torsion angles; correlations between e.s.d.'s in cell parameters are only
used when they are defined by crystal symmetry. An approximate (isotropic)
treatment of cell e.s.d.'s is used for estimating e.s.d.'s involving l.s.
planes.
;
loop_
    _geom_bond_atom_site_label_1
    _geom_bond_atom_site_label_2
    _geom_bond_site_symmetry_2
    _geom_bond_distance
    _geom_bond_publ_flag
    Br1 H2C . 2.47(7) ?
    Br2 H1B . 2.4665 ?
    S1 C6 . 1.784(8) ?
    S1 C5 . 1.811(9) ?
    N1 C1 . 1.483(12) ?
    N1 C4 . 1.484(10) ?
    N1 H1A . 0.9000 ?
    N1 H1B . 0.9000 ?
    N2 C11 . 1.438(11) ?
    N2 H2C . 0.84(7) ?
    N2 H2D . 0.84(6) ?
    N2 H2E . 0.83(8) ?
    C1 C2 . 1.495(14) ?
    C1 H1C . 0.9700 ?
    C1 H1D . 0.9700 ?
    C2 C3 . 1.460(13) ?
    C2 H2A . 0.9700 ?
    C2 H2B . 0.9700 ?
    C3 C4 . 1.500(12) ?
    C3 H3A . 0.9700 ?
    C3 H3B . 0.9700 ?
    C4 C5 . 1.529(12) ?
    C4 H4 . 0.9800 ?
    C5 H5A . 0.9700 ?
    C5 H5B . 0.9700 ?
    C6 C7 . 1.366(11) ?
    C6 C11 . 1.388(11) ?
    C7 C8 . 1.383(13) ?
    C7 H7 . 0.9300 ?
    C8 C9 . 1.343(13) ?
    C8 H8 . 0.9300 ?
    C9 C10 . 1.399(13) ?
    C9 H9 . 0.9300 ?
    C10 C11 . 1.374(12) ?
    C10 H10 . 0.9300 ?
loop_
    _geom_angle_atom_site_label_1
    _geom_angle_atom_site_label_2
    _geom_angle_atom_site_label_3
    _geom_angle_site_symmetry_1
    _geom_angle_site_symmetry_3
    _geom_angle
    _geom_angle_publ_flag
    C6 S1 C5 . . 102.2(4) ?
    C1 N1 C4 . . 107.5(8) ?
    C1 N1 H1A . . 110.2 ?
    C4 N1 H1A . . 110.2 ?
    C1 N1 H1B . . 110.2 ?
    C4 N1 H1B . . 110.2 ?
    H1A N1 H1B . . 108.5 ?
    C11 N2 H2C . . 118(6) ?
    C11 N2 H2D . . 126(6) ?
    H2C N2 H2D . . 87(7) ?
    C11 N2 H2E . . 111(7) ?
    H2C N2 H2E . . 90(9) ?
    H2D N2 H2E . . 117(10) ?
    N1 C1 C2 . . 105.3(9) ?
    N1 C1 H1C . . 110.7 ?
    C2 C1 H1C . . 110.7 ?
    N1 C1 H1D . . 110.7 ?
    C2 C1 H1D . . 110.7 ?
    H1C C1 H1D . . 108.8 ?
    C3 C2 C1 . . 106.3(8) ?
    C3 C2 H2A . . 110.5 ?
    C1 C2 H2A . . 110.5 ?
    C3 C2 H2B . . 110.5 ?
    C1 C2 H2B . . 110.5 ?
    H2A C2 H2B . . 108.7 ?
    C2 C3 C4 . . 104.7(7) ?
    C2 C3 H3A . . 110.8 ?
    C4 C3 H3A . . 110.8 ?
    C2 C3 H3B . . 110.8 ?
    C4 C3 H3B . . 110.8 ?
    H3A C3 H3B . . 108.9 ?
    N1 C4 C3 . . 101.8(7) ?
    N1 C4 C5 . . 111.3(7) ?
    C3 C4 C5 . . 115.1(8) ?
    N1 C4 H4 . . 109.4 ?
    C3 C4 H4 . . 109.4 ?
    C5 C4 H4 . . 109.4 ?
    C4 C5 S1 . . 113.7(6) ?
    C4 C5 H5A . . 108.8 ?
    S1 C5 H5A . . 108.8 ?
    C4 C5 H5B . . 108.8 ?
    S1 C5 H5B . . 108.8 ?
    H5A C5 H5B . . 107.7 ?
    C7 C6 C11 . . 118.6(8) ?
    C7 C6 S1 . . 122.1(7) ?
    C11 C6 S1 . . 119.1(7) ?
    C6 C7 C8 . . 121.3(9) ?
    C6 C7 H7 . . 119.3 ?
    C8 C7 H7 . . 119.3 ?
    C9 C8 C7 . . 120.0(10) ?
    C9 C8 H8 . . 120.0 ?
    C7 C8 H8 . . 120.0 ?
    C8 C9 C10 . . 120.1(9) ?
    C8 C9 H9 . . 120.0 ?
    C10 C9 H9 . . 120.0 ?
    C11 C10 C9 . . 119.6(9) ?
    C11 C10 H10 . . 120.2 ?
    C9 C10 H10 . . 120.2 ?
    C10 C11 C6 . . 120.3(8) ?
    C10 C11 N2 . . 119.4(8) ?
    C6 C11 N2 . . 120.3(8) ?
loop_
    _geom_torsion_atom_site_label_1
    _geom_torsion_atom_site_label_2
    _geom_torsion_atom_site_label_3
    _geom_torsion_atom_site_label_4
    _geom_torsion_site_symmetry_1
    _geom_torsion_site_symmetry_2
    _geom_torsion_site_symmetry_3
    _geom_torsion_site_symmetry_4
    _geom_torsion
    _geom_torsion_publ_flag
    C4 N1 C1 C2 . . . . -12.2(11) ?
    N1 C1 C2 C3 . . . . -12.1(11) ?
    C1 C2 C3 C4 . . . . 31.4(11) ?
    C1 N1 C4 C3 . . . . 30.7(10) ?
    C1 N1 C4 C5 . . . . 153.8(8) ?
    C2 C3 C4 N1 . . . . -38.0(10) ?
    C2 C3 C4 C5 . . . . -158.6(8) ?
    N1 C4 C5 S1 . . . . 64.5(8) ?
    C3 C4 C5 S1 . . . . 179.7(7) ?
    C6 S1 C5 C4 . . . . 69.0(6) ?
    C5 S1 C6 C7 . . . . 38.7(8) ?
    C5 S1 C6 C11 . . . . -145.6(7) ?
    C11 C6 C7 C8 . . . . 2.8(14) ?
    S1 C6 C7 C8 . . . . 178.6(8) ?
    C6 C7 C8 C9 . . . . -2.4(15) ?
    C7 C8 C9 C10 . . . . 0.5(16) ?
    C8 C9 C10 C11 . . . . 1.0(15) ?
    C9 C10 C11 C6 . . . . -0.6(13) ?
    C9 C10 C11 N2 . . . . 178.2(9) ?
    C7 C6 C11 C10 . . . . -1.3(12) ?
    S1 C6 C11 C10 . . . . -177.2(6) ?
    C7 C6 C11 N2 . . . . 180.0(8) ?
    S1 C6 C11 N2 . . . . 4.1(11) ?
loop_
    _geom_hbond_atom_site_label_D
    _geom_hbond_atom_site_label_H
    _geom_hbond_atom_site_label_A
    _geom_hbond_site_symmetry_A
    _geom_hbond_distance_DH
    _geom_hbond_distance_HA
    _geom_hbond_distance_DA
    _geom_hbond_angle_DHA
    N2 H2E Br1 4_445 0.83(8) 2.39(8) 3.201(9) 169(10)
    N2 H2D Br2 4 0.84(6) 2.48(4) 3.277(9) 159(8)
    N2 H2C Br1 . 0.84(7) 2.47(7) 3.298(9) 173(8)
    N1 H1B Br2 . 0.90 2.47 3.355(7) 169.3
    N1 H1A Br2 4 0.90 2.33 3.224(7) 169.6
