# Supplementary material for: (S)-2-[(2-Ammonio­phenyl)­sulfanyl­methyl]pyrrolidinium dibromide
Source: Acta Crystallogr Sect E Struct Rep Online. 2008 Jul 19;64(Pt 8):o1549. doi: 10.1107/S1600536808021089 (PMC2962173; doi:10.1107/S1600536808021089)
Supplement: Supplementary file 2 [file e-64-o1549-Isup2.hkl]

# 
# h,k,l, Fc-squared, Fo-squared, sigma(Fo-squared) and status flag 
# 
data_I
_shelx_title ' cd27614 in P2(1)2(1)2(1)' 
_shelx_refln_list_code          4 
_shelx_F_calc_maximum      181.96 
_exptl_crystal_F_000       736.00 
_reflns_d_resolution_high  0.7829 
 
loop_ 
 _symmetry_equiv_pos_as_xyz 
 'x, y, z' 
 '-x+1/2, -y, z+1/2' 
 '-x, y+1/2, -z+1/2' 
 'x+1/2, -y+1/2, -z' 
 
_cell_length_a     7.9399 
_cell_length_b    10.8427 
_cell_length_c    17.6584 
_cell_angle_alpha  90.000 
_cell_angle_beta   90.000 
_cell_angle_gamma  90.000 
 
_shelx_F_squared_multiplier     1.000 
 
loop_ 
 _refln_index_h 
 _refln_index_k 
 _refln_index_l 
 _refln_F_squared_calc 
 _refln_F_squared_meas 
 _refln_F_squared_sigma 
 _refln_observed_status 
   2   0   0      755.61      999.19     75.53 o 
   4   0   0     4303.05     4583.49    217.77 o 
   6   0   0       82.31      115.55     96.57 o 
   8   0   0        0.57      -62.99    112.83 o 
   1   1   0     5650.73     6542.21    750.47 o 
   2   1   0    32415.42    40465.18    523.16 o 
   3   1   0      405.53      430.75     49.37 o 
   4   1   0     5030.09     5896.84    171.97 o 
   5   1   0     1468.47     1617.51    115.94 o 
   6   1   0       89.13       69.16     61.07 o 
   7   1   0     1080.02     1106.92    127.05 o 
   8   1   0      345.64      404.56    113.29 o 
   9   1   0        4.22       53.41     95.16 o 
   0   2   0     1461.03     1678.49    181.43 o 
   1   2   0    10053.03    10461.85   1270.08 o 
   2   2   0     1449.73     1715.68    146.05 o 
   3   2   0     1144.56     1307.63    115.83 o 
   4   2   0        9.98       23.07     30.79 o 
   5   2   0      830.09      959.65    165.10 o 
   6   2   0      387.63      408.24     69.51 o 
   7   2   0      129.57      134.07     80.28 o 
   8   2   0      158.78      111.52     90.72 o 
   9   2   0        4.17       37.96    152.25 o 
  10   2   0      304.09      269.47    163.31 o 
   1   3   0     5727.52     5560.23    401.70 o 
   2   3   0     2343.81     2213.32    266.81 o 
   3   3   0     1708.98     1807.01    196.34 o 
   4   3   0     2530.94     2697.77    245.18 o 
   5   3   0     2684.25     2712.84    324.50 o 
   6   3   0     4200.18     3657.64    187.82 o 
   7   3   0      628.02      595.80    115.49 o 
   8   3   0      154.62      194.59    151.63 o 
   9   3   0        0.79       13.18     96.11 o 
   0   4   0      120.22      132.03     24.66 o 
   1   4   0      644.91      623.02     43.10 o 
   2   4   0    10924.06    10189.83    916.10 o 
   3   4   0     4421.92     4452.87    370.37 o 
   4   4   0     2598.67     2430.18    249.06 o 
   5   4   0      742.87      617.99     93.32 o 
   6   4   0      706.31      656.29    107.93 o 
   7   4   0       54.60       68.20     80.86 o 
   8   4   0      750.42      811.18    222.77 o 
   9   4   0      169.51      215.85    116.43 o 
   1   5   0       42.17       55.13     20.04 o 
   2   5   0     1057.84     1055.41    113.36 o 
   3   5   0      304.79      345.28     37.09 o 
   4   5   0     3709.70     3337.26    200.28 o 
   5   5   0      146.89      113.21     68.69 o 
   6   5   0     3106.93     2758.42    388.95 o 
   7   5   0      173.19      180.24    103.83 o 
   8   5   0       13.24      -93.52     92.49 o 
   9   5   0        2.00      -44.61     91.35 o 
   0   6   0      382.49      435.83     61.43 o 
   1   6   0     1162.58     1232.95     50.17 o 
   2   6   0     1431.22     1378.72    115.97 o 
   3   6   0        0.14        8.35     38.72 o 
   4   6   0     4307.59     4127.98    312.98 o 
   5   6   0      460.16      358.88     74.47 o 
   6   6   0      400.81      368.58     83.30 o 
   7   6   0       50.09       12.40     93.97 o 
   8   6   0      889.60      723.91    156.93 o 
   9   6   0       24.18       28.71    103.45 o 
   1   7   0       27.23       32.41     26.10 o 
   2   7   0      355.22      366.20     46.48 o 
   3   7   0     1105.07     1072.08    105.65 o 
   4   7   0     3233.01     3006.71    220.53 o 
   5   7   0      194.44      210.02     63.03 o 
   6   7   0     1014.62      956.40    149.38 o 
   7   7   0      320.08      256.13    112.30 o 
   8   7   0       74.75      170.16    117.38 o 
   0   8   0     2653.22     2594.12    116.15 o 
   1   8   0       40.46       64.77     38.31 o 
   2   8   0      212.23      230.63     56.18 o 
   3   8   0      469.91      573.95     72.67 o 
   4   8   0       49.50       32.22     54.41 o 
   5   8   0      689.15      742.52    119.90 o 
   6   8   0      249.52      275.88    113.96 o 
   7   8   0      122.91       54.90     97.90 o 
   8   8   0      100.39      136.54    126.66 o 
   1   9   0       90.06      119.87     50.96 o 
   2   9   0     2619.28     2680.98    140.21 o 
   3   9   0      411.55      467.54     76.73 o 
   4   9   0      347.97      310.56     72.73 o 
   5   9   0       67.27       56.07     75.41 o 
   6   9   0        1.21      105.79     98.14 o 
   7   9   0       77.45       39.83    106.89 o 
   0  10   0     2411.48     2803.87    274.57 o 
   1  10   0        0.46      -21.33     61.35 o 
   2  10   0      672.53      781.01     88.38 o 
   3  10   0      169.09      159.10     66.03 o 
   4  10   0      115.67      110.56     82.95 o 
   5  10   0      155.73      125.79     84.12 o 
   6  10   0       25.32       -4.32     97.92 o 
   7  10   0        0.50      -44.63    160.18 o 
   1  11   0      155.90      119.51     77.74 o 
   2  11   0      648.26      780.35    116.31 o 
   3  11   0        9.91       46.88     68.68 o 
   4  11   0       27.27        0.48     79.35 o 
   5  11   0       17.76      -36.24     81.03 o 
   6  11   0       19.81     -123.00    103.48 o 
   0  12   0      486.68      826.58    225.26 o 
   1  12   0        6.37      -45.48    108.15 o 
   2  12   0        9.87       11.82     91.86 o 
   3  12   0      206.84      367.96    129.08 o 
   4  12   0       29.69       64.59     83.19 o 
   5  12   0       12.33      138.89    103.68 o 
   1  13   0      181.59      361.84    138.89 o 
   2  13   0       38.07       22.11    169.77 o 
   3  13   0       50.92      -29.22    105.19 o 
   1   0   1     4544.48     4981.21    361.40 o 
   2   0   1    11110.05    12747.26   1296.82 o 
   3   0   1      456.83      546.29     54.86 o 
   4   0   1     3127.13     3702.42    225.22 o 
   5   0   1     5111.66     6439.83    204.83 o 
   6   0   1     7532.19     8028.04    566.90 o 
   7   0   1      373.76      382.83     94.01 o 
   8   0   1       56.56       35.32     87.08 o 
   9   0   1       98.34       47.34    150.17 o 
  10   0   1      186.43       27.32    128.27 o 
  -9   1   1      221.78      324.74    177.07 o 
  -8   1   1     1304.48     1153.76    215.48 o 
  -7   1   1      227.56      187.54     86.49 o 
  -6   1   1      739.03      897.66    112.22 o 
  -5   1   1      762.13      847.93     77.19 o 
  -4   1   1     4200.46     4743.04    367.43 o 
  -3   1   1     5221.81     5746.11    226.05 o 
  -2   1   1    21062.96    27128.68   1570.49 o 
  -1   1   1     2058.68     2544.65    155.37 o 
   0   1   1      433.66      523.71     38.60 o 
   1   1   1     1927.47     1786.09     80.42 o 
   2   1   1    19974.77    20056.57    232.25 o 
   3   1   1     4951.32     5410.83    194.91 o 
   4   1   1     5098.34     5696.13    233.68 o 
   5   1   1      654.08      775.12    121.61 o 
   6   1   1      873.82      876.72    146.22 o 
   7   1   1      233.53      282.89     88.38 o 
   8   1   1     1196.76     1042.03    188.57 o 
   9   1   1      247.06      249.43    117.90 o 
 -10   2   1       67.18      124.30    148.71 o 
  -9   2   1        2.59      -27.95     96.21 o 
  -8   2   1      326.42      272.19    164.15 o 
  -7   2   1     1319.18     1258.47    112.73 o 
  -6   2   1     2000.75     1784.35    114.13 o 
  -5   2   1     2365.78     2356.02    109.98 o 
  -4   2   1    10146.94    10951.11    771.80 o 
  -3   2   1       85.12      121.48     26.45 o 
  -2   2   1     3281.15     3913.88    250.11 o 
  -1   2   1      291.71      316.24     25.29 o 
   0   2   1     3614.79     3960.04    215.89 o 
   1   2   1      657.19      633.47    145.57 o 
   2   2   1     3303.02     3014.42    117.47 o 
   3   2   1      217.83      213.25     73.52 o 
   4   2   1     9745.79     8623.40    305.01 o 
   5   2   1     2637.22     2739.18    339.30 o 
   6   2   1     1964.75     2050.46    437.40 o 
   7   2   1     1259.93     1226.69    159.89 o 
   8   2   1      328.96      160.72     98.41 o 
   9   2   1       13.78      -19.32     91.18 o 
  10   2   1       85.72      269.67    171.02 o 
  -9   3   1      220.80      132.99    108.98 o 
  -8   3   1      395.62      308.56    115.60 o 
  -7   3   1      636.30      700.74    148.93 o 
  -6   3   1      418.48      357.21     71.31 o 
  -5   3   1     1790.19     1848.53    208.58 o 
  -4   3   1      274.31      361.38     52.51 o 
  -3   3   1     1203.85     1410.25     86.99 o 
  -2   3   1     3800.51     4280.08    226.29 o 
  -1   3   1     7343.13     7401.62    367.78 o 
   0   3   1     9671.75    10720.82    580.79 o 
   1   3   1     6969.12     6450.36   1251.22 o 
   2   3   1     3393.43     3401.83    557.31 o 
   3   3   1     1543.88     1451.55    115.91 o 
   4   3   1      240.45      277.00     85.83 o 
   5   3   1     2091.59     1997.22    390.48 o 
   6   3   1      445.95      314.18     72.39 o 
   7   3   1      554.98      558.43    111.62 o 
   8   3   1      342.31      381.27    116.51 o 
   9   3   1      219.83      160.18    162.06 o 
  -9   4   1       78.98       32.69     97.93 o 
  -8   4   1      260.68      275.37    115.65 o 
  -7   4   1      508.75      500.67    121.82 o 
  -6   4   1      106.80       80.16     61.93 o 
  -5   4   1      519.54      463.20     71.80 o 
  -4   4   1     1925.57     2254.92    165.74 o 
  -3   4   1     7033.95     7926.58    514.01 o 
  -2   4   1     6392.68     5942.48    471.22 o 
  -1   4   1     2461.61     2593.64    116.40 o 
   0   4   1     1981.54     2261.39    117.53 o 
   1   4   1     2257.41     2287.13    196.28 o 
   2   4   1     6296.62     5592.96    572.77 o 
   3   4   1     6995.18     6804.32    652.75 o 
   4   4   1     2060.20     2117.43    239.41 o 
   5   4   1      474.32      581.33    131.86 o 
   6   4   1      128.20      105.75     76.32 o 
   7   4   1      425.09      315.54     99.81 o 
   8   4   1      243.53       41.51    144.12 o 
   9   4   1       83.61      138.28    163.93 o 
  -9   5   1       23.21       15.48     97.21 o 
  -8   5   1      157.06      166.62    106.68 o 
  -7   5   1       22.63        0.57     86.48 o 
  -6   5   1      325.72      284.12     75.51 o 
  -5   5   1      519.49      499.47     76.43 o 
  -4   5   1      825.84      779.70     72.01 o 
  -3   5   1       19.05       32.06     35.36 o 
  -2   5   1     1348.32     1283.28    110.10 o 
  -1   5   1     5328.46     5448.34    157.52 o 
   0   5   1    23500.23    21235.05   1507.55 o 
   1   5   1     4744.38     4612.84    329.87 o 
   2   5   1     1425.45     1417.32    142.08 o 
   3   5   1       29.08       25.14     28.60 o 
   4   5   1      990.12      801.45     95.98 o 
   5   5   1      473.92      301.20     82.60 o 
   6   5   1      280.58      234.02     89.53 o 
   7   5   1       23.97       26.17     82.26 o 
   8   5   1      146.68      226.71    161.22 o 
   9   5   1       15.10       48.51    100.85 o 
  -9   6   1       21.57      -27.64    103.59 o 
  -8   6   1       48.08       18.78     99.36 o 
  -7   6   1      107.67       20.08     98.44 o 
  -6   6   1       49.89       34.02     85.42 o 
  -5   6   1      478.88      503.73     71.72 o 
  -4   6   1      454.35      422.44     62.84 o 
  -3   6   1      561.85      574.34     63.29 o 
  -2   6   1     8924.94     8195.08    620.18 o 
  -1   6   1     2546.97     2558.73     65.79 o 
   0   6   1      220.02      235.66     29.24 o 
   1   6   1     2371.21     2355.23    144.06 o 
   2   6   1     8506.38     7305.80    606.00 o 
   3   6   1      595.31      621.39     64.89 o 
   4   6   1      543.36      529.57     76.78 o 
   5   6   1      487.05      456.97     96.13 o 
   6   6   1       37.76       -5.53     72.15 o 
   7   6   1      124.94       85.82    100.31 o 
   8   6   1       34.51      -23.11     93.87 o 
   9   6   1       12.16      -44.46    103.37 o 
  -8   7   1       13.66      -23.13     88.58 o 
  -7   7   1       80.95       96.98     99.92 o 
  -6   7   1       95.29       52.28     89.51 o 
  -5   7   1      186.03      194.95     76.04 o 
  -4   7   1      841.05      762.25     81.97 o 
  -3   7   1     1147.23     1105.27     82.36 o 
  -2   7   1     2112.71     2082.37     97.98 o 
  -1   7   1      744.23      769.39     46.61 o 
   0   7   1     5205.34     5523.77    209.28 o 
   1   7   1      728.91      732.09     53.10 o 
   2   7   1     2149.65     2011.76    148.51 o 
   3   7   1     1419.89     1481.78    156.60 o 
   4   7   1      869.18      895.48     85.97 o 
   5   7   1      219.61      194.34     73.29 o 
   6   7   1       98.71       88.86     70.34 o 
   7   7   1       63.25       62.67     95.83 o 
   8   7   1        6.09       41.77    100.10 o 
  -8   8   1       39.53       12.62    106.10 o 
  -7   8   1       49.89       13.64     99.91 o 
  -6   8   1      274.88      237.33    108.98 o 
  -5   8   1      444.79      382.87     93.63 o 
  -4   8   1      635.27      657.35     83.43 o 
  -3   8   1      719.91      719.43     78.10 o 
  -2   8   1      695.23      727.13     75.03 o 
  -1   8   1     1962.70     1922.22     84.33 o 
   0   8   1     1130.56     1184.79     68.53 o 
   1   8   1     1908.51     1881.95    113.26 o 
   2   8   1      780.99      831.83     77.13 o 
   3   8   1      566.00      595.39     75.25 o 
   4   8   1      631.63      630.37     81.71 o 
   5   8   1      510.95      458.56     88.65 o 
   6   8   1      254.73      185.43    103.34 o 
   7   8   1       44.15       70.10     97.80 o 
   8   8   1       47.86      150.55    127.36 o 
  -7   9   1       70.79      120.84    109.19 o 
  -6   9   1      102.34       29.94     95.03 o 
  -5   9   1       62.31      150.04     83.90 o 
  -4   9   1      583.06      583.49    101.54 o 
  -3   9   1      816.70      807.98     91.56 o 
  -2   9   1      708.81      701.51     79.05 o 
  -1   9   1      491.32      513.86     69.23 o 
   0   9   1        1.39        6.55     45.34 o 
   1   9   1      561.93      513.38     96.92 o 
   2   9   1      613.66      668.54     78.32 o 
   3   9   1      703.95      777.82     90.68 o 
   4   9   1      619.27      581.75     85.12 o 
   5   9   1       57.82       68.09     79.24 o 
   6   9   1      121.02       99.02     97.99 o 
   7   9   1       71.20       78.75    113.59 o 
  -7  10   1       20.25      -14.39    165.81 o 
  -6  10   1      231.57      169.08    115.75 o 
  -5  10   1      173.65      191.21     93.77 o 
  -4  10   1      392.49      417.04    101.40 o 
  -3  10   1      104.47       79.55     69.83 o 
  -2  10   1      279.16      336.88     69.64 o 
  -1  10   1      143.50      180.20     74.48 o 
   0  10   1      188.46      255.94     77.84 o 
   1  10   1      141.77      152.17     74.06 o 
   2  10   1      271.15      318.50     70.11 o 
   3  10   1      114.14      132.70     64.61 o 
   4  10   1      384.19      370.55     94.36 o 
   5  10   1      180.63       83.39     85.64 o 
   6  10   1      235.05      152.26    114.52 o 
   7  10   1       14.34       92.60    171.44 o 
  -6  11   1       49.75       15.37    109.65 o 
  -5  11   1       47.84      106.51     87.17 o 
  -4  11   1      247.46      299.61     95.81 o 
  -3  11   1       58.30      118.00     78.32 o 
  -2  11   1      128.63      115.05     99.07 o 
  -1  11   1       72.51      117.36     77.80 o 
   0  11   1        0.24      -30.34     97.90 o 
   1  11   1       63.51       76.67    104.33 o 
   2  11   1      146.09      182.43     87.13 o 
   3  11   1       62.00       59.21     66.83 o 
   4  11   1      222.41      197.21     89.58 o 
   5  11   1       56.88       81.83     89.23 o 
   6  11   1       41.16      148.44    126.98 o 
  -5  12   1       29.09       16.48     94.69 o 
  -4  12   1      101.06       99.16     89.85 o 
  -3  12   1      116.45       83.57    103.27 o 
  -2  12   1       40.94      -25.80     90.44 o 
  -1  12   1        1.70       63.88    110.57 o 
   0  12   1       41.59        5.51    116.80 o 
   1  12   1        1.38       34.71    108.16 o 
   2  12   1       44.52       23.81    112.79 o 
   3  12   1      127.63       77.35    107.00 o 
   4  12   1      117.50      194.62    120.01 o 
   5  12   1       28.61      -58.01     86.57 o 
  -3  13   1       38.07       98.01    121.85 o 
  -2  13   1       50.97      185.41    191.04 o 
  -1  13   1       36.18      -89.68    158.09 o 
   0  13   1       15.01       13.45    114.35 o 
   1  13   1       38.30       72.06    118.30 o 
   2  13   1       55.55       99.90    170.19 o 
   3  13   1       43.46      126.39    177.49 o 
   0   0   2    11622.76    10442.01    168.62 o 
   1   0   2     2849.61     4133.02    285.49 o 
   2   0   2     1750.81     2166.68     98.10 o 
   3   0   2      276.62      281.60     45.64 o 
   4   0   2     3702.27     3824.57    160.85 o 
   5   0   2       10.48        9.79     48.50 o 
   6   0   2       11.46       12.54     59.47 o 
   7   0   2      185.18      254.22     89.00 o 
   8   0   2        8.86       62.16     86.94 o 
   9   0   2       96.82      -44.42    121.80 o 
  10   0   2      143.84      189.79    158.30 o 
  -9   1   2      222.43       73.21    144.75 o 
  -8   1   2      222.36      205.99     82.47 o 
  -7   1   2      264.30      303.70     94.16 o 
  -6   1   2        9.85       -3.88     60.24 o 
  -5   1   2      855.71      919.94     99.25 o 
  -4   1   2     1803.51     1932.44    180.70 o 
  -3   1   2    17380.92    19168.53    969.56 o 
  -2   1   2     7969.09    10131.00    541.73 o 
  -1   1   2      140.03      220.82     19.30 o 
   0   1   2       60.35       69.80     10.79 o 
   1   1   2       40.82       88.47     13.96 o 
   2   1   2     7347.68     7827.54    691.98 o 
   3   1   2    17398.93    19323.70   1617.63 o 
   4   1   2     2001.61     2252.68    108.69 o 
   5   1   2      793.85      888.05     88.06 o 
   6   1   2       17.07       38.38     58.41 o 
   7   1   2      238.70      279.25     87.15 o 
   8   1   2      186.93      270.05    100.20 o 
   9   1   2      210.77      221.38    115.06 o 
  10   1   2      118.99      154.34    103.82 o 
  -9   2   2      292.92      281.36    171.86 o 
  -8   2   2       21.26       20.48     73.85 o 
  -7   2   2      320.80      296.05     66.59 o 
  -6   2   2       88.97       72.58     55.23 o 
  -5   2   2     1261.56     1307.74     89.40 o 
  -4   2   2     1119.06     1147.19     75.52 o 
  -3   2   2     3051.94     3427.42    160.54 o 
  -2   2   2    13900.26    14927.60    865.00 o 
  -1   2   2    29993.13    30923.13   1881.31 o 
   0   2   2     8651.86     9877.22    849.32 o 
   1   2   2    33111.01    32657.93   7355.44 o 
   2   2   2    14011.12    13809.02   2726.84 o 
   3   2   2     3102.54     3268.44    243.45 o 
   4   2   2     1234.16     1222.26     70.44 o 
   5   2   2     1402.99     1419.25    148.94 o 
   6   2   2      109.58      153.66     55.18 o 
   7   2   2      309.85      282.95     87.89 o 
   8   2   2       30.03       79.88    136.61 o 
   9   2   2      321.47      245.37    121.75 o 
  -9   3   2      162.23      192.75    112.92 o 
  -8   3   2      294.52      221.47    109.65 o 
  -7   3   2      738.15      751.44    105.35 o 
  -6   3   2      308.50      347.01     63.37 o 
  -5   3   2     2750.85     2421.41    203.15 o 
  -4   3   2     4079.11     4349.43    267.76 o 
  -3   3   2     3416.86     3621.44    193.79 o 
  -2   3   2     1033.15     1062.82     74.76 o 
  -1   3   2    10112.41    10808.36    241.29 o 
   0   3   2     8018.13     9129.98    643.57 o 
   1   3   2     9644.15    10022.67   1977.70 o 
   2   3   2     1048.17      994.42    255.44 o 
   3   3   2     3105.12     2939.83    341.29 o 
   4   3   2     3960.82     4152.27    630.32 o 
   5   3   2     2658.12     2615.44    313.52 o 
   6   3   2      266.04      291.91     76.67 o 
   7   3   2      803.52      656.42    162.49 o 
   8   3   2      293.80      322.82    113.29 o 
   9   3   2      181.39      146.04    109.70 o 
  -9   4   2      322.18      318.30    126.08 o 
  -8   4   2      483.07      461.69    128.01 o 
  -7   4   2      510.15      413.11    117.25 o 
  -6   4   2      525.22      488.91     88.18 o 
  -5   4   2      415.23      431.77     61.19 o 
  -4   4   2     1265.67     1248.33     67.75 o 
  -3   4   2     4933.87     4992.01    248.66 o 
  -2   4   2     3848.63     3938.13    208.81 o 
  -1   4   2     3952.11     4099.21     97.58 o 
   0   4   2      538.30      573.86     39.84 o 
   1   4   2     3486.06     3509.09    585.17 o 
   2   4   2     3627.53     3389.86    632.52 o 
   3   4   2     4774.66     4023.43    134.54 o 
   4   4   2     1310.49     1147.26    140.51 o 
   5   4   2      506.50      533.12     81.00 o 
   6   4   2      565.37      466.18    140.79 o 
   7   4   2      474.01      375.25    106.37 o 
   8   4   2      492.19      343.87    113.04 o 
   9   4   2      327.85      213.37    166.86 o 
  -9   5   2       28.16       28.53    101.61 o 
  -8   5   2       36.33      -16.94     95.63 o 
  -7   5   2      969.02      996.51    154.57 o 
  -6   5   2      972.40     1037.69    141.46 o 
  -5   5   2     4055.36     3806.02    202.63 o 
  -4   5   2      839.94      761.21     61.63 o 
  -3   5   2      526.00      540.61     49.69 o 
  -2   5   2     1725.66     1655.81    150.38 o 
  -1   5   2      127.04      152.87     22.85 o 
   0   5   2     8154.10     8388.96    471.29 o 
   1   5   2      210.31      208.08     29.19 o 
   2   5   2     1510.17     1383.42    196.80 o 
   3   5   2      638.98      564.66     74.40 o 
   4   5   2      813.99      806.47     97.80 o 
   5   5   2     4130.79     3418.37    184.32 o 
   6   5   2      941.88      852.84    125.74 o 
   7   5   2      942.76      729.59    132.14 o 
   8   5   2       32.29      -19.60    120.34 o 
   9   5   2       31.84      -16.89    134.94 o 
  -9   6   2      125.25      228.31    125.37 o 
  -8   6   2      211.97      278.37    115.70 o 
  -7   6   2     1220.59     1004.28    162.39 o 
  -6   6   2       36.87       41.52     84.27 o 
  -5   6   2      505.83      533.99     88.39 o 
  -4   6   2      624.23      550.00     67.32 o 
  -3   6   2     1582.87     1517.20     86.98 o 
  -2   6   2     1152.92     1128.16     71.69 o 
  -1   6   2      914.66     1015.59     45.58 o 
   0   6   2      403.54      449.95     65.54 o 
   1   6   2      813.92      865.25     50.21 o 
   2   6   2     1186.13     1164.29    115.59 o 
   3   6   2     1816.63     1773.69    169.38 o 
   4   6   2      850.85      704.19    102.26 o 
   5   6   2      522.90      482.35    100.55 o 
   6   6   2       70.58      165.53     85.37 o 
   7   6   2     1231.36     1147.33    156.93 o 
   8   6   2      166.29      135.15    164.56 o 
   9   6   2      109.61       66.01    114.28 o 
  -8   7   2      130.27      246.72    122.55 o 
  -7   7   2      184.91      183.62    115.24 o 
  -6   7   2      594.85      564.74    132.90 o 
  -5   7   2      824.00      824.76    107.67 o 
  -4   7   2      833.91      910.68    103.98 o 
  -3   7   2     1664.28     1580.54     91.45 o 
  -2   7   2      189.80      219.79     51.08 o 
  -1   7   2      446.96      515.67     48.33 o 
   0   7   2     1510.16     1625.77     69.32 o 
   1   7   2      356.69      400.69     41.36 o 
   2   7   2      200.41      205.87     36.81 o 
   3   7   2     1414.56     1325.33    126.07 o 
   4   7   2      861.68      942.44    107.16 o 
   5   7   2      839.12      679.75    120.49 o 
   6   7   2      610.84      489.65     98.77 o 
   7   7   2      146.47       69.23     93.77 o 
   8   7   2      147.11       83.85    105.66 o 
  -8   8   2       57.37       34.64    106.29 o 
  -7   8   2      150.48      194.62    179.99 o 
  -6   8   2      796.92      714.73    140.50 o 
  -5   8   2      305.91      241.43     82.84 o 
  -4   8   2      144.68      134.09     70.44 o 
  -3   8   2      330.66      352.81     65.43 o 
  -2   8   2      732.98      817.25     76.64 o 
  -1   8   2     1953.25     2164.33    102.65 o 
   0   8   2      233.66      244.24     53.08 o 
   1   8   2     1939.40     1921.22    105.28 o 
   2   8   2      805.94      841.06     66.69 o 
   3   8   2      330.06      359.60     64.67 o 
   4   8   2      127.87      137.84     57.70 o 
   5   8   2      368.55      393.85     88.63 o 
   6   8   2      772.02      690.39    142.75 o 
   7   8   2      137.15       68.89     98.74 o 
   8   8   2       63.82       63.21    113.41 o 
  -7   9   2      185.77      199.94    121.48 o 
  -6   9   2       92.40      119.48     89.37 o 
  -5   9   2      172.16      181.40     88.71 o 
  -4   9   2      355.39      291.59     89.07 o 
  -3   9   2      752.90      801.10    106.76 o 
  -2   9   2     1020.71     1074.52     91.95 o 
  -1   9   2      292.50      337.89     63.15 o 
   0   9   2      515.77      457.45     95.55 o 
   1   9   2      288.29      317.20     48.25 o 
   2   9   2      933.69      996.60     87.74 o 
   3   9   2      817.56      814.29     88.93 o 
   4   9   2      302.37      268.12     71.04 o 
   5   9   2      191.77      220.42     82.68 o 
   6   9   2       93.25      141.79    104.89 o 
   7   9   2      213.66      181.44    120.68 o 
  -6  10   2       83.05       48.03     95.75 o 
  -5  10   2      233.99      333.46    104.00 o 
  -4  10   2       90.64      165.45     86.30 o 
  -3  10   2        1.77        0.01     66.09 o 
  -2  10   2       41.42       34.39     57.06 o 
  -1  10   2      662.56      745.70     84.86 o 
   0  10   2      850.25     1001.66    139.92 o 
   1  10   2      684.88      761.63    105.09 o 
   2  10   2       22.67       45.12     53.84 o 
   3  10   2        3.55       31.19     58.21 o 
   4  10   2      112.98      123.86     69.57 o 
   5  10   2      217.75      140.94    102.32 o 
   6  10   2       77.97       31.68     96.11 o 
  -6  11   2       17.55       17.68    103.28 o 
  -5  11   2       24.17      -30.92     81.94 o 
  -4  11   2       38.94      180.23     85.94 o 
  -3  11   2      365.81      336.85     94.54 o 
  -2  11   2      178.81      164.05     76.95 o 
  -1  11   2      491.27      564.75    103.00 o 
   0  11   2      330.36      398.65    125.43 o 
   1  11   2      451.09      613.86    137.94 o 
   2  11   2      229.93      345.21     94.23 o 
   3  11   2      374.70      514.43    109.32 o 
   4  11   2       33.52       99.08     85.37 o 
   5  11   2       20.64      -44.03     88.54 o 
   6  11   2       16.33      -47.75    105.56 o 
  -4  12   2      110.08       51.98     86.89 o 
  -3  12   2       46.57       41.67    102.93 o 
  -2  12   2      204.66      220.24    119.45 o 
  -1  12   2      407.75      657.63    218.17 o 
   0  12   2      151.69      294.38    131.31 o 
   1  12   2      405.84      653.69    177.18 o 
   2  12   2      193.81      264.09    128.76 o 
   3  12   2       53.76       -7.89     82.19 o 
   4  12   2      106.39      182.20    126.57 o 
  -3  13   2       56.89      135.53    119.76 o 
  -2  13   2        6.53      109.08    183.53 o 
  -1  13   2       61.84       75.29    171.44 o 
   0  13   2      255.63      278.65    191.88 o 
   1  13   2       79.93       87.52    123.14 o 
   2  13   2       10.07       96.88    114.34 o 
   3  13   2       58.60        4.38    165.39 o 
   1   0   3     1688.53     1816.64    114.51 o 
   2   0   3     4396.60     4783.63    391.80 o 
   3   0   3      807.77      899.90     63.40 o 
   4   0   3     2476.61     2648.53     98.41 o 
   5   0   3    11033.20    12011.10    224.45 o 
   6   0   3      202.62      198.40     58.26 o 
   7   0   3     2456.90     2529.52    138.71 o 
   8   0   3       87.05       76.62     91.00 o 
   9   0   3      179.75      211.28    158.09 o 
  10   0   3       29.99       51.52    126.60 o 
  -9   1   3      653.38      562.75    197.52 o 
  -8   1   3       11.20       60.41     86.83 o 
  -7   1   3     2470.85     2586.96    144.70 o 
  -6   1   3      327.16      367.69     71.78 o 
  -5   1   3      728.07      805.26     77.49 o 
  -4   1   3      490.94      574.11     59.72 o 
  -3   1   3     9895.04    10993.80    492.62 o 
  -2   1   3     4291.81     4948.89    332.38 o 
  -1   1   3      612.28      717.27     38.24 o 
   0   1   3      278.55      295.77     21.29 o 
   1   1   3      570.09      559.33     31.29 o 
   2   1   3     3905.20     4435.23    370.41 o 
   3   1   3    10630.46    11949.44    960.26 o 
   4   1   3      479.45      580.23     52.09 o 
   5   1   3      651.12      699.69     84.37 o 
   6   1   3      336.83      334.02     64.03 o 
   7   1   3     2604.76     2562.13    140.25 o 
   8   1   3        4.46       -4.30     82.86 o 
   9   1   3      556.10      478.27    186.26 o 
  10   1   3       53.70       83.09    103.01 o 
  -9   2   3       92.09       35.90    100.26 o 
  -8   2   3      842.98      893.86    118.51 o 
  -7   2   3      468.80      502.27     91.30 o 
  -6   2   3      259.76      272.30     57.78 o 
  -5   2   3     5334.93     5309.22    250.11 o 
  -4   2   3     6003.88     5892.54    203.33 o 
  -3   2   3     3321.84     3717.62    205.55 o 
  -2   2   3      182.68      215.21     24.47 o 
  -1   2   3     2473.20     2964.30    142.67 o 
   0   2   3    21961.36    23531.42   2517.11 o 
   1   2   3     2184.78     2031.13    150.57 o 
   2   2   3      154.01      170.36     24.61 o 
   3   2   3     3875.24     4501.39    391.87 o 
   4   2   3     5485.58     5841.58    406.89 o 
   5   2   3     4822.78     5041.47    319.77 o 
   6   2   3      260.37      333.85     65.65 o 
   7   2   3      604.67      646.66    116.99 o 
   8   2   3      798.03      721.29    203.58 o 
   9   2   3      102.97       45.81    102.82 o 
  -9   3   3      179.87      112.97    196.99 o 
  -8   3   3       93.63      119.03     82.42 o 
  -7   3   3      298.75      269.78     81.93 o 
  -6   3   3     1516.49     1490.32    118.29 o 
  -5   3   3      323.96      355.07     54.36 o 
  -4   3   3     1139.53     1253.24    116.81 o 
  -3   3   3     2564.40     2750.12    128.77 o 
  -2   3   3    10341.58    10825.06    792.22 o 
  -1   3   3    24061.16    27955.37   1169.04 o 
   0   3   3      537.55      562.11     36.22 o 
   1   3   3    23916.78    25302.92   3123.37 o 
   2   3   3    10430.20     8227.17    178.63 o 
   3   3   3     2783.65     2993.24    341.23 o 
   4   3   3     1050.63     1211.67    115.77 o 
   5   3   3      373.90      327.63     72.87 o 
   6   3   3     1578.24     1442.14    181.39 o 
   7   3   3      348.22      268.64    135.78 o 
   8   3   3      114.78       99.28    134.52 o 
   9   3   3      154.18       52.76    103.09 o 
  -9   4   3      132.59      158.27    106.40 o 
  -8   4   3      192.15      232.05    113.67 o 
  -7   4   3      306.95      336.00     91.37 o 
  -6   4   3      161.90      191.80     72.77 o 
  -5   4   3      604.23      561.24     65.82 o 
  -4   4   3     1643.11     1601.37     87.45 o 
  -3   4   3    13021.02    13122.42    846.49 o 
  -2   4   3     2693.38     2861.39    136.45 o 
  -1   4   3     3580.35     3868.84    121.04 o 
   0   4   3     1960.05     2134.66    137.71 o 
   1   4   3     3321.45     3336.32    465.60 o 
   2   4   3     2773.38     2890.43    794.29 o 
   3   4   3    12774.97     8427.29   1576.06 o 
   4   4   3     1496.30     1206.20     94.72 o 
   5   4   3      732.79      529.07     80.36 o 
   6   4   3       93.39       79.05    106.58 o 
   7   4   3      258.42      100.53    124.52 o 
   8   4   3      284.45      254.51    112.04 o 
   9   4   3      143.12      219.62    157.47 o 
  -9   5   3       58.63       61.66     97.90 o 
  -8   5   3      130.91      116.11    103.60 o 
  -7   5   3       45.12       58.20     93.54 o 
  -6   5   3      137.68      201.58     76.21 o 
  -5   5   3     1352.72     1379.99    100.44 o 
  -4   5   3      238.54      235.19     45.47 o 
  -3   5   3      743.71      762.77     67.33 o 
  -2   5   3       58.04       72.05     19.81 o 
  -1   5   3     8965.97     9273.10    306.16 o 
   0   5   3      893.72      987.40     75.43 o 
   1   5   3     9532.59     8976.28   1110.69 o 
   2   5   3       58.18       51.25     33.59 o 
   3   5   3      860.59      711.76     74.31 o 
   4   5   3      289.68      330.80     67.02 o 
   5   5   3     1282.54     1004.44    166.05 o 
   6   5   3      172.01      108.04    109.29 o 
   7   5   3       56.15      103.26     94.73 o 
   8   5   3      120.83      120.97    105.58 o 
   9   5   3       71.44       54.85    146.83 o 
  -9   6   3       91.54      196.91    124.72 o 
  -8   6   3       28.99      -27.28     92.97 o 
  -7   6   3       99.19       82.06     97.39 o 
  -6   6   3      305.84      269.30    109.27 o 
  -5   6   3       66.24       95.89     67.09 o 
  -4   6   3      677.63      641.91     86.73 o 
  -3   6   3     5222.00     4831.33    238.83 o 
  -2   6   3      218.14      207.60     46.61 o 
  -1   6   3     3267.17     3319.03     97.94 o 
   0   6   3     1744.00     1704.80    119.13 o 
   1   6   3     3545.85     3603.44    333.02 o 
   2   6   3      141.42      125.18     36.61 o 
   3   6   3     4893.35     4521.01    581.15 o 
   4   6   3      559.34      370.94     89.43 o 
   5   6   3       78.04      116.53     77.72 o 
   6   6   3      292.31      240.58     95.59 o 
   7   6   3       83.13       14.03     87.22 o 
   8   6   3       33.21       32.12    131.81 o 
   9   6   3      116.37      117.42    194.80 o 
  -8   7   3        1.23      -18.16     95.41 o 
  -7   7   3        6.39       39.70     99.44 o 
  -6   7   3      155.38      133.87     78.70 o 
  -5   7   3       82.50       86.10     73.01 o 
  -4   7   3      251.02      304.79     75.02 o 
  -3   7   3      387.94      400.52     61.39 o 
  -2   7   3     3790.13     3916.98    126.94 o 
  -1   7   3     4093.66     4171.26    178.07 o 
   0   7   3      163.27      170.79     32.30 o 
   1   7   3     4236.42     4040.01    353.00 o 
   2   7   3     4132.31     3585.43    356.12 o 
   3   7   3      416.56      518.74     79.45 o 
   4   7   3      189.38      185.33     77.55 o 
   5   7   3       69.09       95.32     84.06 o 
   6   7   3      167.33      181.33     97.85 o 
   7   7   3       11.06        5.54     91.46 o 
   8   7   3        3.12       -1.46    152.04 o 
  -8   8   3       26.60        2.47    145.06 o 
  -7   8   3      306.21      398.05    217.64 o 
  -6   8   3       27.12       23.36     82.54 o 
  -5   8   3      642.68      653.20    110.12 o 
  -4   8   3      652.37      677.40    102.26 o 
  -3   8   3      341.90      386.33     79.88 o 
  -2   8   3      138.29      194.81     52.30 o 
  -1   8   3      216.74      236.03     54.11 o 
   0   8   3     3863.79     3747.22    354.47 o 
   1   8   3      183.14      187.83     32.61 o 
   2   8   3      108.23      127.19     41.45 o 
   3   8   3      416.98      404.38     67.61 o 
   4   8   3      618.44      567.49     93.57 o 
   5   8   3      525.45      460.45     95.77 o 
   6   8   3       30.01       17.28     74.38 o 
   7   8   3      364.69      324.83    128.75 o 
   8   8   3       35.63       99.86    122.97 o 
  -7   9   3      139.74       86.34    115.75 o 
  -6   9   3      129.21      163.20     93.65 o 
  -5   9   3       89.87       79.01     78.34 o 
  -4   9   3       28.77       72.77     72.46 o 
  -3   9   3      272.90      257.88     81.11 o 
  -2   9   3     1014.23     1038.74     91.06 o 
  -1   9   3      438.09      523.10     71.48 o 
   0   9   3      129.92      134.29     53.04 o 
   1   9   3      389.01      474.43     69.18 o 
   2   9   3      984.21     1047.00    119.23 o 
   3   9   3      332.72      432.29     76.63 o 
   4   9   3       22.57       24.19     58.78 o 
   5   9   3       93.79       92.39     72.85 o 
   6   9   3      106.03       30.25     99.19 o 
   7   9   3      145.97      182.46    123.73 o 
  -6  10   3       24.07       45.82     92.06 o 
  -5  10   3      725.73      756.79    128.26 o 
  -4  10   3       60.19       44.86     78.56 o 
  -3  10   3       35.83       20.86     70.79 o 
  -2  10   3       41.80       47.09     67.68 o 
  -1  10   3      130.47      142.01     60.72 o 
   0  10   3      561.44      690.32     99.55 o 
   1  10   3      123.42      166.79     74.39 o 
   2  10   3       71.70      103.55     74.77 o 
   3  10   3       38.38       63.75     62.92 o 
   4  10   3       71.70       93.39     66.93 o 
   5  10   3      719.06      673.68    119.63 o 
   6  10   3       20.55      -36.33     97.27 o 
  -6  11   3       38.19       63.19    159.34 o 
  -5  11   3       32.43       63.36     87.98 o 
  -4  11   3       23.98       20.76     80.67 o 
  -3  11   3      399.10      418.06     99.58 o 
  -2  11   3        6.67       60.37     72.60 o 
  -1  11   3       18.57       62.07     95.81 o 
   0  11   3       56.44      128.63     77.16 o 
   1  11   3       19.50       20.46    101.63 o 
   2  11   3        3.76       -4.74     77.13 o 
   3  11   3      367.76      441.69    106.74 o 
   4  11   3       34.44       23.97     69.26 o 
   5  11   3       37.49       26.48     93.45 o 
   6  11   3       33.81       19.24    113.67 o 
  -4  12   3       19.18        5.39     81.76 o 
  -3  12   3       40.95       38.03     78.20 o 
  -2  12   3       41.24        4.46    102.91 o 
  -1  12   3       10.77       -9.91     97.66 o 
   0  12   3       69.59      -19.19    155.80 o 
   1  12   3       13.39      -33.71    106.39 o 
   2  12   3       35.94       47.15    149.85 o 
   3  12   3       30.92       60.21     88.24 o 
   4  12   3       16.87       13.42    108.00 o 
  -3  13   3       63.18      136.59    126.63 o 
  -2  13   3       24.35      131.45    119.16 o 
  -1  13   3       90.09      186.46    191.05 o 
   0  13   3       12.78      -15.43    158.51 o 
   1  13   3      102.32      236.72    183.12 o 
   2  13   3       14.14      -43.64    110.92 o 
   3  13   3       57.74       96.98    166.23 o 
   0   0   4    23807.71    20486.63    324.89 o 
   1   0   4    22826.44    24114.70   1178.40 o 
   2   0   4     1714.70     1995.70    166.88 o 
   3   0   4       21.62       42.36     27.78 o 
   4   0   4       25.85       23.82     32.22 o 
   5   0   4     3022.36     3302.30    156.87 o 
   6   0   4      465.76      416.13     69.72 o 
   7   0   4      363.65      474.45    101.14 o 
   8   0   4      281.33      297.84    146.00 o 
   9   0   4       57.86       18.23     96.00 o 
  -9   1   4      195.34       96.98    139.53 o 
  -8   1   4      153.41      244.90    102.14 o 
  -7   1   4       32.91       68.30     62.83 o 
  -6   1   4       11.22       28.11     52.57 o 
  -5   1   4      690.78      742.81     76.19 o 
  -4   1   4     2741.22     2945.72    142.51 o 
  -3   1   4     9887.48    11219.45    589.00 o 
  -2   1   4     5103.57     5604.29    480.58 o 
  -1   1   4    19388.55    18647.23   2240.68 o 
   0   1   4    15935.73    14694.92    861.91 o 
   1   1   4    20287.17    18702.73   1048.52 o 
   2   1   4     4717.56     5184.63    400.50 o 
   3   1   4     9176.58    10360.57    910.97 o 
   4   1   4     3191.31     3463.23    268.84 o 
   5   1   4      735.63      864.31     63.88 o 
   6   1   4       46.69       51.91     50.39 o 
   7   1   4       26.82       74.26     80.39 o 
   8   1   4      107.43      155.54     99.23 o 
   9   1   4      212.84      135.99    145.58 o 
  -9   2   4      250.68      194.47    115.68 o 
  -8   2   4       70.20      149.18     81.51 o 
  -7   2   4       25.57       12.26     60.35 o 
  -6   2   4     1705.01     1911.99    120.64 o 
  -5   2   4      215.02      232.63     59.71 o 
  -4   2   4       71.43      104.33     30.75 o 
  -3   2   4      126.26      161.61     27.92 o 
  -2   2   4    11754.84    11572.33    794.65 o 
  -1   2   4    12972.29    13522.81    740.43 o 
   0   2   4     5824.20     5352.29    378.76 o 
   1   2   4    14426.45    12954.09   1006.59 o 
   2   2   4    11274.61    10904.15   1383.62 o 
   3   2   4       90.67      106.12     24.53 o 
   4   2   4       83.93      111.58     30.69 o 
   5   2   4      208.88      162.86     50.92 o 
   6   2   4     1497.05     1253.57    127.15 o 
   7   2   4       28.65       35.03     77.10 o 
   8   2   4       99.09      162.48     94.98 o 
   9   2   4      300.99      207.11    168.32 o 
  -9   3   4       15.14       50.84    102.50 o 
  -8   3   4      177.12      192.60     87.94 o 
  -7   3   4      360.30      394.93     90.47 o 
  -6   3   4     1978.16     2039.16    131.41 o 
  -5   3   4     2552.17     2551.64    188.26 o 
  -4   3   4     3083.60     3001.11    163.54 o 
  -3   3   4      819.43      870.37     61.87 o 
  -2   3   4     1893.78     1915.60    112.36 o 
  -1   3   4      871.71     1032.54     93.78 o 
   0   3   4    11474.35    12948.11   1331.62 o 
   1   3   4      682.97      616.68     64.03 o 
   2   3   4     1619.83     1329.15     82.00 o 
   3   3   4      761.03      797.23    105.06 o 
   4   3   4     2976.80     2976.85    397.16 o 
   5   3   4     2584.24     2240.83    246.74 o 
   6   3   4     1927.02     1734.53    292.60 o 
   7   3   4      324.27      314.73     95.34 o 
   8   3   4      175.16       96.36    138.70 o 
   9   3   4       12.54      -38.17    137.65 o 
  -9   4   4      135.67      162.42    116.58 o 
  -8   4   4      186.16      222.01     93.71 o 
  -7   4   4     1363.21     1505.01    138.92 o 
  -6   4   4      395.96      431.24     85.87 o 
  -5   4   4      523.01      560.87     72.78 o 
  -4   4   4      245.42      294.00     44.10 o 
  -3   4   4     2484.33     2529.51    152.83 o 
  -2   4   4     6309.10     6750.00    109.61 o 
  -1   4   4     1494.40     1789.47    140.35 o 
   0   4   4       13.26        4.83     19.54 o 
   1   4   4     1246.13     1322.85    157.11 o 
   2   4   4     7071.64     5386.42    162.60 o 
   3   4   4     2567.95     2071.71    113.35 o 
   4   4   4      250.84      239.85     63.27 o 
   5   4   4      584.61      571.09     89.20 o 
   6   4   4      486.24      504.31     93.76 o 
   7   4   4     1353.86     1091.82    210.48 o 
   8   4   4      171.92      133.07    149.13 o 
   9   4   4      124.18       89.12    101.90 o 
  -9   5   4       88.21       58.33    108.14 o 
  -8   5   4       15.08       73.82    106.66 o 
  -7   5   4      562.85      635.90    111.65 o 
  -6   5   4      427.34      458.20     94.81 o 
  -5   5   4     5549.48     5717.32    196.44 o 
  -4   5   4     1340.40     1472.82     94.08 o 
  -3   5   4      104.22      120.81     35.99 o 
  -2   5   4      681.52      727.78     50.45 o 
  -1   5   4       68.18       64.91     19.60 o 
   0   5   4      177.28      201.47     31.11 o 
   1   5   4      149.36      186.06     36.39 o 
   2   5   4      820.44      766.85    145.25 o 
   3   5   4      115.37       59.84     50.06 o 
   4   5   4     1127.76      861.91     92.50 o 
   5   5   4     5159.92     4247.87    292.24 o 
   6   5   4      416.23      444.47    144.75 o 
   7   5   4      693.26      575.27    182.93 o 
   8   5   4       16.94       36.19     95.27 o 
   9   5   4      108.21      -92.81    129.94 o 
  -8   6   4      230.79      289.29    122.59 o 
  -7   6   4      867.17      804.61    152.01 o 
  -6   6   4      284.87      308.34     91.02 o 
  -5   6   4      231.41      284.99     68.40 o 
  -4   6   4      344.27      363.40     65.37 o 
  -3   6   4     4470.48     4414.63    178.99 o 
  -2   6   4      231.35      340.18     45.72 o 
  -1   6   4      179.00      199.70     26.81 o 
   0   6   4     1134.97     1268.81     53.39 o 
   1   6   4      143.75      175.48     40.21 o 
   2   6   4      258.41      125.02    119.88 o 
   3   6   4     4534.64     3302.67    151.41 o 
   4   6   4      371.84      489.32    139.95 o 
   5   6   4      210.12      203.77    121.18 o 
   6   6   4      291.10      230.05    137.03 o 
   7   6   4      874.58      673.31    136.27 o 
   8   6   4      222.54      158.44    111.30 o 
  -8   7   4      254.49      206.63    116.59 o 
  -7   7   4      217.24      221.86    116.15 o 
  -6   7   4      119.78      141.16     82.57 o 
  -5   7   4     1332.83     1429.68    134.11 o 
  -4   7   4     2299.91     2350.13    141.38 o 
  -3   7   4      107.77      112.47     59.47 o 
  -2   7   4      208.86      249.94     52.71 o 
  -1   7   4       53.75       80.66     42.67 o 
   0   7   4     1924.84     2102.42    115.13 o 
   1   7   4       77.13       65.18     26.75 o 
   2   7   4      242.91      273.34     49.97 o 
   3   7   4       45.40      100.26     57.49 o 
   4   7   4     2167.26     1825.86    151.02 o 
   5   7   4     1352.99     1190.28    147.34 o 
   6   7   4      106.20       96.22     92.83 o 
   7   7   4      206.26      230.33    115.50 o 
   8   7   4      299.50      196.47    178.12 o 
  -8   8   4       12.32      147.70    130.69 o 
  -7   8   4       23.23       34.43    101.71 o 
  -6   8   4      328.75      426.76    108.20 o 
  -5   8   4       96.65       89.57     74.39 o 
  -4   8   4      368.75      390.92     91.89 o 
  -3   8   4      305.48      390.29     82.92 o 
  -2   8   4     1122.08     1089.99    104.66 o 
  -1   8   4      811.99      875.15     76.89 o 
   0   8   4      698.92      740.13     62.26 o 
   1   8   4      968.72     1133.03     76.12 o 
   2   8   4     1159.50     1285.18    102.35 o 
   3   8   4      273.66      337.03     82.09 o 
   4   8   4      368.42      264.56     94.60 o 
   5   8   4      128.62      105.63    107.31 o 
   6   8   4      289.63      340.71    116.28 o 
   7   8   4       15.18       55.39     96.47 o 
   8   8   4       22.55       29.48    125.65 o 
  -7   9   4        2.71       21.75    108.57 o 
  -6   9   4       89.52      123.96     90.65 o 
  -5   9   4      181.44      223.83     94.37 o 
  -4   9   4      354.03      401.47     96.97 o 
  -3   9   4     1067.51     1086.54    119.94 o 
  -2   9   4      220.09      229.42     73.20 o 
  -1   9   4      225.32      305.86     63.49 o 
   0   9   4      111.99      156.57     56.43 o 
   1   9   4      217.86      262.55     61.34 o 
   2   9   4      192.17      178.04     51.40 o 
   3   9   4     1055.16     1136.72    143.70 o 
   4   9   4      349.71      374.29     90.85 o 
   5   9   4      200.26      155.14     82.44 o 
   6   9   4       98.97       21.56     79.84 o 
   7   9   4        3.43      -46.37     98.36 o 
  -6  10   4       40.18       33.56     96.16 o 
  -5  10   4      134.70      185.99     95.99 o 
  -4  10   4      117.05      177.23     88.21 o 
  -3  10   4      130.01      137.32     78.45 o 
  -2  10   4      272.27      285.22     83.34 o 
  -1  10   4     1246.00     1287.33    120.84 o 
   0  10   4      171.86      246.80     79.41 o 
   1  10   4     1320.30     1543.56    183.23 o 
   2  10   4      270.17      336.75     90.80 o 
   3  10   4      120.99      170.35     68.56 o 
   4  10   4      100.60      135.63     79.59 o 
   5  10   4      134.39      126.07     83.84 o 
   6  10   4       33.14       94.52    130.56 o 
  -5  11   4        6.87       34.37     92.14 o 
  -4  11   4       42.18        6.77     77.89 o 
  -3  11   4      350.86      430.53    104.87 o 
  -2  11   4      169.64      127.85     79.89 o 
  -1  11   4      344.49      293.14    113.96 o 
   0  11   4      149.33      207.51    100.82 o 
   1  11   4      313.93      336.00    125.89 o 
   2  11   4      173.12      277.01    128.42 o 
   3  11   4      396.99      528.54    111.34 o 
   4  11   4       29.02       54.77     74.64 o 
   5  11   4        9.80       -3.91     76.73 o 
  -4  12   4        2.80      -30.17     79.02 o 
  -3  12   4       21.00       -5.05     79.64 o 
  -2  12   4      223.87      251.69    125.05 o 
  -1  12   4      219.47      161.40    109.84 o 
   0  12   4       49.05      -65.91    138.28 o 
   1  12   4      176.90      364.54    139.84 o 
   2  12   4      208.03      396.93    142.78 o 
   3  12   4       18.94      -32.83    107.70 o 
   4  12   4        3.92       37.29    106.29 o 
  -3  13   4       12.00       97.63    134.07 o 
  -2  13   4       11.96       53.70    163.41 o 
  -1  13   4       56.77       69.87    169.56 o 
   0  13   4      118.66      221.50    197.09 o 
   1  13   4       69.04      111.37    168.94 o 
   2  13   4       12.32       14.82    111.34 o 
   3  13   4        8.56      -57.12    105.72 o 
   1   0   5     6917.22     6617.41    459.58 o 
   2   0   5       59.35       82.62     21.85 o 
   3   0   5      180.04      275.53     41.41 o 
   4   0   5     5189.35     5750.58    415.19 o 
   5   0   5     2634.41     2977.74    274.06 o 
   6   0   5     1676.39     1958.25    125.50 o 
   7   0   5      360.24      331.37    172.91 o 
   8   0   5        5.36      -32.74    109.91 o 
   9   0   5       28.97       11.76     95.98 o 
  -9   1   5       46.38       22.73    135.98 o 
  -8   1   5      843.43      743.29    135.53 o 
  -7   1   5     1619.58     1838.94    128.52 o 
  -6   1   5     1600.59     1708.11    113.49 o 
  -5   1   5     2261.18     2470.97    267.86 o 
  -4   1   5     2349.03     2643.02    202.94 o 
  -3   1   5     2431.59     2856.83    252.93 o 
  -2   1   5     7207.96     8229.84    715.69 o 
  -1   1   5     1242.19     1328.77     94.82 o 
   0   1   5     4802.84     4593.98    245.07 o 
   1   1   5     1305.37     1014.56    104.24 o 
   2   1   5     6646.38     7347.48    587.23 o 
   3   1   5     2628.88     2945.13    206.57 o 
   4   1   5     2644.68     2970.09    237.08 o 
   5   1   5     2078.28     2268.86    185.54 o 
   6   1   5     1599.68     1475.84    110.51 o 
   7   1   5     1715.26     1499.60    155.07 o 
   8   1   5      750.40      791.30    143.47 o 
   9   1   5       65.53       51.40    100.43 o 
  -9   2   5       75.91       91.72    107.13 o 
  -8   2   5      102.39      143.61     99.15 o 
  -7   2   5      404.12      440.01     89.20 o 
  -6   2   5     2601.03     2746.92    296.59 o 
  -5   2   5     1433.46     1440.36    102.57 o 
  -4   2   5     6244.42     6691.30    359.90 o 
  -3   2   5     1687.48     1724.71    120.69 o 
  -2   2   5     3701.06     4068.21    145.72 o 
  -1   2   5      366.83      368.81     34.25 o 
   0   2   5    14031.89    12363.16    883.29 o 
   1   2   5      285.08      261.67     38.52 o 
   2   2   5     4316.38     4190.14    405.89 o 
   3   2   5     1735.33     1936.58    197.12 o 
   4   2   5     5892.95     6724.08    805.91 o 
   5   2   5     1487.91     1451.80    109.85 o 
   6   2   5     2626.64     2526.44    166.97 o 
   7   2   5      373.57      355.30    100.06 o 
   8   2   5      163.69      145.30    100.10 o 
   9   2   5       92.31      -45.05    134.32 o 
  -9   3   5      142.24      128.47    117.59 o 
  -8   3   5      287.30      266.30     93.64 o 
  -7   3   5      121.90      191.21     78.45 o 
  -6   3   5     1100.14     1118.17    108.94 o 
  -5   3   5     1781.88     2022.64    116.44 o 
  -4   3   5      126.48      146.20     35.12 o 
  -3   3   5      283.17      272.03     32.84 o 
  -2   3   5     1220.80     1272.43     64.22 o 
  -1   3   5     1406.54     1769.52    180.80 o 
   0   3   5     7303.72     6300.97    513.37 o 
   1   3   5     1544.27     1376.26     76.80 o 
   2   3   5     1576.46     1377.27     98.79 o 
   3   3   5      330.74      344.77     40.48 o 
   4   3   5      155.40      156.67     40.51 o 
   5   3   5     2178.74     1950.63    135.15 o 
   6   3   5     1036.27      859.67    114.25 o 
   7   3   5       84.88       89.08     78.32 o 
   8   3   5      291.70      193.97    156.64 o 
   9   3   5      116.35      139.95    157.68 o 
  -9   4   5       35.26       42.16     85.82 o 
  -8   4   5      224.84      205.68     93.12 o 
  -7   4   5      314.78      368.33     94.60 o 
  -6   4   5      221.62      336.10     82.26 o 
  -5   4   5        5.97        3.70     45.51 o 
  -4   4   5     1835.47     1877.37    131.41 o 
  -3   4   5      802.06      813.49     54.02 o 
  -2   4   5     5665.55     6660.50    342.68 o 
  -1   4   5     1424.83     1695.40    169.19 o 
   0   4   5      531.71      527.19     47.04 o 
   1   4   5     1415.33     1293.05     73.39 o 
   2   4   5     5215.67     3962.84    226.27 o 
   3   4   5      883.19      736.10     83.37 o 
   4   4   5     1634.61     1169.73    104.52 o 
   5   4   5        6.53       42.92     58.77 o 
   6   4   5      230.16      273.49     83.87 o 
   7   4   5      263.57      189.38    143.29 o 
   8   4   5      210.38      150.79    157.68 o 
   9   4   5       42.59       49.43    142.24 o 
  -9   5   5       23.81       52.33    106.88 o 
  -8   5   5       28.06       60.82     85.98 o 
  -7   5   5      346.57      378.90    101.12 o 
  -6   5   5       75.80       71.40     71.20 o 
  -5   5   5      484.92      510.43     76.82 o 
  -4   5   5      705.60      703.80     75.60 o 
  -3   5   5      255.86      288.30     55.08 o 
  -2   5   5     3723.07     4168.55    181.57 o 
  -1   5   5     3391.50     3799.59    226.10 o 
   0   5   5    19269.34    22496.83   1974.67 o 
   1   5   5     3340.38     3507.61    382.70 o 
   2   5   5     4199.18     3223.48    144.69 o 
   3   5   5      241.11      168.16     57.23 o 
   4   5   5      867.85      716.96     92.80 o 
   5   5   5      412.37      310.43     77.19 o 
   6   5   5       54.74       93.65    117.00 o 
   7   5   5      366.98      405.26    172.07 o 
   8   5   5       46.80       10.01    135.15 o 
   9   5   5       19.41       51.31    103.63 o 
  -8   6   5      118.94       94.80    109.75 o 
  -7   6   5       30.93       92.52     88.43 o 
  -6   6   5       10.22       -5.16     64.73 o 
  -5   6   5      479.79      529.68     81.58 o 
  -4   6   5      808.26      754.67     81.18 o 
  -3   6   5     3154.58     3253.88    124.88 o 
  -2   6   5     3890.11     4482.04    207.07 o 
  -1   6   5     1573.39     1739.50    101.62 o 
   0   6   5     2021.93     2119.12    152.90 o 
   1   6   5     1578.84     1651.69    197.48 o 
   2   6   5     3593.04     2524.34    138.64 o 
   3   6   5     3003.42     2206.14    214.94 o 
   4   6   5     1038.47      616.54    161.98 o 
   5   6   5      558.65      487.45    154.98 o 
   6   6   5       16.22       38.38    123.47 o 
   7   6   5       37.51        0.42    135.77 o 
   8   6   5      100.68      120.85    109.16 o 
  -8   7   5       16.65      -26.35    150.90 o 
  -7   7   5       41.39       57.43    105.92 o 
  -6   7   5      199.74      141.73     85.01 o 
  -5   7   5       78.80      133.02     65.66 o 
  -4   7   5      100.75       98.50     57.24 o 
  -3   7   5      975.16     1042.04     89.56 o 
  -2   7   5     2422.06     2407.28    109.14 o 
  -1   7   5     1924.67     2121.40    187.12 o 
   0   7   5     2336.23     2378.34    124.28 o 
   1   7   5     1729.04     1850.39    228.69 o 
   2   7   5     2122.86     2159.15    471.30 o 
   3   7   5     1154.16      837.97    120.26 o 
   4   7   5       81.79       -4.59    101.99 o 
   5   7   5       96.65       99.07    127.85 o 
   6   7   5      220.04      178.80    101.94 o 
   7   7   5       27.60      -35.63     92.89 o 
   8   7   5       13.46      106.19    132.23 o 
  -7   8   5       54.55       72.64    111.53 o 
  -6   8   5      234.30      317.51    101.20 o 
  -5   8   5      228.08      235.24     91.76 o 
  -4   8   5     1192.12     1276.09    128.35 o 
  -3   8   5      304.25      246.28     77.15 o 
  -2   8   5      455.45      485.73     83.13 o 
  -1   8   5      825.18      912.72     79.83 o 
   0   8   5      686.14      765.35     75.03 o 
   1   8   5      768.06      768.35     68.46 o 
   2   8   5      490.40      424.35    116.18 o 
   3   8   5      263.07      307.76     91.87 o 
   4   8   5     1234.14     1109.07    140.10 o 
   5   8   5      236.80      240.74    102.60 o 
   6   8   5      203.89      193.63    104.67 o 
   7   8   5       50.68       28.47    102.92 o 
  -7   9   5       15.38       13.03    119.32 o 
  -6   9   5       44.96       86.17     87.17 o 
  -5   9   5       47.76      134.09     88.10 o 
  -4   9   5      167.87      184.60     86.28 o 
  -3   9   5      565.55      620.49    101.75 o 
  -2   9   5     1044.70     1082.98    116.45 o 
  -1   9   5      226.26      233.21     72.93 o 
   0   9   5      704.68      773.14     80.43 o 
   1   9   5      227.84      226.02     52.31 o 
   2   9   5     1023.83      966.40    103.33 o 
   3   9   5      600.26      619.18     97.15 o 
   4   9   5      191.01      146.25     77.66 o 
   5   9   5       54.72       42.86     92.60 o 
   6   9   5       80.04       79.16     84.82 o 
   7   9   5       16.42       57.55    117.43 o 
  -6  10   5      191.33      217.04    108.90 o 
  -5  10   5      258.56      314.16    105.14 o 
  -4  10   5      262.76      354.68    100.89 o 
  -3  10   5      198.06      188.99     84.20 o 
  -2  10   5        8.95       26.97     68.48 o 
  -1  10   5       85.78      134.19     71.53 o 
   0  10   5       49.10       75.00     64.55 o 
   1  10   5      108.21      105.75     71.55 o 
   2  10   5        8.26       21.90     68.38 o 
   3  10   5      203.30      186.12     71.61 o 
   4  10   5      247.50      275.42     90.52 o 
   5  10   5      268.35      264.64     96.01 o 
   6  10   5      187.93      205.46     95.67 o 
  -5  11   5       36.54       56.03     97.36 o 
  -4  11   5      230.98      170.79     92.34 o 
  -3  11   5      369.61      349.65    123.35 o 
  -2  11   5      162.48      242.86     88.40 o 
  -1  11   5       41.34      -33.21     64.55 o 
   0  11   5        1.89      -49.64     78.72 o 
   1  11   5       42.79       75.76    105.12 o 
   2  11   5      198.98      252.42    129.52 o 
   3  11   5      353.69      459.23    108.65 o 
   4  11   5      207.78      238.23    124.23 o 
   5  11   5       41.76       43.36     81.24 o 
  -4  12   5      146.22      194.73    103.68 o 
  -3  12   5       46.84      -25.73     76.18 o 
  -2  12   5        1.20       -4.60     99.36 o 
  -1  12   5       38.30       36.70     97.55 o 
   0  12   5        1.66       35.25    150.79 o 
   1  12   5       44.77      -17.31    145.99 o 
   2  12   5        1.89      -15.98    106.71 o 
   3  12   5       50.92       51.37    115.30 o 
   4  12   5      152.13      101.84    112.77 o 
  -2  13   5       57.63       95.81    120.66 o 
  -1  13   5       11.94       84.26    164.35 o 
   0  13   5       35.78       -7.09    168.73 o 
   1  13   5        9.40      -78.00    147.45 o 
   2  13   5       60.77      114.50    170.81 o 
   0   0   6    22740.97    20453.75    390.66 o 
   1   0   6      240.18      260.67     24.54 o 
   2   0   6    11246.82    13100.54    722.17 o 
   3   0   6       10.90       32.23     26.21 o 
   4   0   6     1529.02     1616.29    128.06 o 
   5   0   6     1567.86     1586.80    187.89 o 
   6   0   6        7.01       -4.76     51.50 o 
   7   0   6      628.91      610.71    114.66 o 
   8   0   6        0.16      -23.82     87.97 o 
   9   0   6        2.44      -58.62     92.96 o 
  -9   1   6       67.75      127.22    151.83 o 
  -8   1   6       83.44       93.92     97.60 o 
  -7   1   6      284.03      227.87     96.46 o 
  -6   1   6      369.95      366.97     73.85 o 
  -5   1   6     1274.16     1362.01     97.49 o 
  -4   1   6     1361.39     1559.82     91.79 o 
  -3   1   6     2766.26     3061.05    158.88 o 
  -2   1   6    15650.48    16037.12   1448.26 o 
  -1   1   6     4071.27     4226.63    265.94 o 
   0   1   6     1665.11     1661.51     77.53 o 
   1   1   6     3936.84     3028.67    286.27 o 
   2   1   6    15049.25    17645.16   1293.98 o 
   3   1   6     2604.88     3016.85    246.59 o 
   4   1   6     1392.78     1628.21     83.80 o 
   5   1   6     1484.87     1492.68    110.72 o 
   6   1   6      334.22      281.34     68.76 o 
   7   1   6      290.60      213.10     95.63 o 
   8   1   6       59.20       24.44     84.14 o 
   9   1   6       59.05       64.51    106.27 o 
  -9   2   6      325.25      344.06    138.49 o 
  -8   2   6      245.04      202.63    107.64 o 
  -7   2   6      457.40      434.19     92.75 o 
  -6   2   6     1342.27     1355.93    114.31 o 
  -5   2   6     1318.30     1473.89    120.31 o 
  -4   2   6      369.24      442.70     42.64 o 
  -3   2   6     6255.19     6460.79    377.66 o 
  -2   2   6     4491.28     4973.75    303.16 o 
  -1   2   6      703.93      649.53     59.62 o 
   0   2   6    15889.78    14255.32   1036.62 o 
   1   2   6      480.60      477.87     44.60 o 
   2   2   6     4163.89     3890.82    281.49 o 
   3   2   6     6439.69     6966.25    669.28 o 
   4   2   6      409.93      490.43     50.16 o 
   5   2   6     1383.60     1483.97    107.07 o 
   6   2   6     1327.08     1138.97    130.31 o 
   7   2   6      458.47      378.34    105.10 o 
   8   2   6      244.10      181.88    103.93 o 
   9   2   6      323.91      462.19    190.63 o 
  -9   3   6       11.15       84.78    112.08 o 
  -8   3   6      208.15      156.56     89.85 o 
  -7   3   6      135.88      175.22     80.33 o 
  -6   3   6      822.62      872.30    102.17 o 
  -5   3   6      666.20      743.13     76.62 o 
  -4   3   6     5629.78     5878.96    206.71 o 
  -3   3   6     1987.90     2091.00    110.86 o 
  -2   3   6     1803.62     2013.38     80.25 o 
  -1   3   6     5049.89     5060.08    376.45 o 
   0   3   6     2540.55     2350.88    169.49 o 
   1   3   6     4529.00     4183.54    245.32 o 
   2   3   6     1718.83     1606.00    152.06 o 
   3   3   6     1937.58     1788.89    160.20 o 
   4   3   6     6081.57     4990.67    374.51 o 
   5   3   6      596.23      536.96     95.08 o 
   6   3   6      809.85      772.42    114.08 o 
   7   3   6      188.48      181.14     93.72 o 
   8   3   6      182.78      162.27    156.01 o 
   9   3   6       12.55      -34.20    132.44 o 
  -9   4   6       19.86       46.92    108.57 o 
  -8   4   6     1060.85     1138.43    144.06 o 
  -7   4   6      228.51      279.86     92.57 o 
  -6   4   6       90.56       85.46     68.00 o 
  -5   4   6      997.91     1065.25     90.97 o 
  -4   4   6     2370.37     2446.67    110.92 o 
  -3   4   6      612.55      663.25     64.50 o 
  -2   4   6     2277.34     2931.35    261.85 o 
  -1   4   6     4069.74     4386.23    241.47 o 
   0   4   6     1134.66     1135.39     65.55 o 
   1   4   6     3913.76     3789.45    236.76 o 
   2   4   6     2455.23     2220.30    253.10 o 
   3   4   6      643.11      496.10     77.72 o 
   4   4   6     2427.35     1985.13    131.95 o 
   5   4   6     1128.22      921.10    112.07 o 
   6   4   6      199.17      139.69     80.45 o 
   7   4   6      202.10      222.75    141.62 o 
   8   4   6      976.30      765.73    215.05 o 
   9   4   6       15.41      -33.16    143.91 o 
  -9   5   6       88.09       76.20     93.85 o 
  -8   5   6       58.20       74.99     84.51 o 
  -7   5   6       96.28       82.91     84.68 o 
  -6   5   6     1999.13     2152.82    131.03 o 
  -5   5   6      166.14      213.18     64.29 o 
  -4   5   6     1898.00     2111.34    109.85 o 
  -3   5   6     1024.87     1036.71     80.08 o 
  -2   5   6     1053.73     1318.50     91.05 o 
  -1   5   6     1461.43     1681.03    132.89 o 
   0   5   6      105.24      129.61     32.33 o 
   1   5   6     1352.28     1308.59     62.06 o 
   2   5   6     1017.49      867.16     92.85 o 
   3   5   6     1034.55      882.24     97.78 o 
   4   5   6     1810.52     1469.49    123.30 o 
   5   5   6      206.97      193.97     78.40 o 
   6   5   6     1982.74     1764.11    241.38 o 
   7   5   6       77.25      105.12    146.41 o 
   8   5   6       56.67      122.22    154.75 o 
   9   5   6       89.13       68.20    136.40 o 
  -8   6   6      336.85      385.79    111.55 o 
  -7   6   6      100.51      150.80     90.68 o 
  -6   6   6      307.55      304.30     81.45 o 
  -5   6   6      291.36      311.62     73.31 o 
  -4   6   6      959.39      998.97     91.52 o 
  -3   6   6      659.77      721.31     76.41 o 
  -2   6   6     4017.76     3833.24    251.77 o 
  -1   6   6     1420.06     1703.35    124.68 o 
   0   6   6       99.35      106.50     35.05 o 
   1   6   6     1191.77     1225.55    179.76 o 
   2   6   6     3926.86     2883.53    153.64 o 
   3   6   6      608.03      492.21     84.61 o 
   4   6   6     1103.82     1011.94    113.34 o 
   5   6   6      313.76      358.12    153.72 o 
   6   6   6      326.85      188.76    147.25 o 
   7   6   6       94.85       88.64    150.58 o 
   8   6   6      323.56      311.19    176.03 o 
  -8   7   6       54.33       99.16    113.88 o 
  -7   7   6      308.77      329.13    107.25 o 
  -6   7   6     1140.00     1157.48    120.61 o 
  -5   7   6      126.88      137.59     67.36 o 
  -4   7   6     1249.95     1367.42    108.46 o 
  -3   7   6      782.71      868.76     85.75 o 
  -2   7   6      419.84      457.02     66.03 o 
  -1   7   6       61.06       49.40     37.70 o 
   0   7   6      864.14     1025.04    108.66 o 
   1   7   6       34.08       31.79     41.29 o 
   2   7   6      437.62      383.72     83.69 o 
   3   7   6      845.17      664.75    113.58 o 
   4   7   6     1271.83     1201.14    206.52 o 
   5   7   6      127.06       54.02    134.32 o 
   6   7   6     1148.69     1207.13    236.96 o 
   7   7   6      295.32      250.14    127.44 o 
   8   7   6       40.32      -32.83     98.42 o 
  -7   8   6       28.89       16.54    107.67 o 
  -6   8   6      100.25      129.44     91.88 o 
  -5   8   6      611.54      626.62    115.08 o 
  -4   8   6       43.89       64.62     62.14 o 
  -3   8   6       29.17       62.86     56.00 o 
  -2   8   6     1170.40     1188.77    111.35 o 
  -1   8   6      863.64      885.25     98.47 o 
   0   8   6      884.83      910.57     87.45 o 
   1   8   6      897.43      927.45     83.10 o 
   2   8   6     1156.98     1195.27    101.41 o 
   3   8   6       33.92       51.23     71.62 o 
   4   8   6       28.47       22.61     78.80 o 
   5   8   6      675.08      616.67    130.95 o 
   6   8   6       56.28        7.68     92.88 o 
   7   8   6       17.48      -12.45    102.06 o 
  -7   9   6      304.39      211.94    114.77 o 
  -6   9   6       31.92        2.65     87.18 o 
  -5   9   6       65.31      109.57     85.37 o 
  -4   9   6      284.96      389.04     99.65 o 
  -3   9   6      141.70      198.62     79.40 o 
  -2   9   6      636.62      596.55     97.60 o 
  -1   9   6       47.24       -7.41     57.25 o 
   0   9   6       34.81       68.66     58.29 o 
   1   9   6       70.06       76.01     52.20 o 
   2   9   6      566.33      739.24    119.47 o 
   3   9   6      163.75      156.30     92.78 o 
   4   9   6      285.06      310.94    111.97 o 
   5   9   6       82.79       60.36     92.62 o 
   6   9   6       33.10       76.23    108.07 o 
   7   9   6      309.01      256.12    130.60 o 
  -6  10   6        1.94      -30.07     96.22 o 
  -5  10   6      141.62      142.92     94.05 o 
  -4  10   6       16.39       34.01     76.63 o 
  -3  10   6      177.34      187.03     88.40 o 
  -2  10   6      110.57       79.24     73.22 o 
  -1  10   6       50.94       81.07     70.66 o 
   0  10   6     2082.63     2157.98    143.55 o 
   1  10   6       54.13      109.26     77.06 o 
   2  10   6       95.04       92.03    107.40 o 
   3  10   6      176.83      147.83    102.51 o 
   4  10   6       19.42      -37.57     72.39 o 
   5  10   6      125.81      118.91     88.77 o 
   6  10   6        4.13       47.94     90.44 o 
  -5  11   6      122.53      132.80    104.45 o 
  -4  11   6      139.57      204.11     98.97 o 
  -3  11   6       50.48       33.42     75.86 o 
  -2  11   6      514.83      593.92    112.30 o 
  -1  11   6       85.32       89.36     73.65 o 
   0  11   6       16.15       38.34     90.01 o 
   1  11   6       76.75       16.69    148.91 o 
   2  11   6      512.63      807.95    156.60 o 
   3  11   6       47.55      127.04    107.76 o 
   4  11   6      132.56      124.41    109.88 o 
   5  11   6      127.02       84.45     89.34 o 
  -4  12   6       60.71       96.91     98.45 o 
  -3  12   6       64.00      102.93     89.40 o 
  -2  12   6       60.11       47.17     78.65 o 
  -1  12   6      115.72       27.45    105.50 o 
   0  12   6      355.04      440.80    135.21 o 
   1  12   6      126.68      152.46    171.02 o 
   2  12   6       61.43      250.28    188.33 o 
   3  12   6       67.11      -59.65    154.75 o 
   4  12   6       54.25       72.79    166.64 o 
  -2  13   6       27.06       63.80    118.10 o 
  -1  13   6      108.98      153.19    121.30 o 
   0  13   6        0.33      -26.90    153.92 o 
   1  13   6      123.24       82.59    166.85 o 
   2  13   6       28.54       58.19    174.57 o 
   1   0   7     1132.15     1025.98     91.46 o 
   2   0   7     2285.65     2280.11     89.77 o 
   3   0   7     1877.81     2024.61     97.30 o 
   4   0   7     6298.02     6779.77    451.32 o 
   5   0   7     1934.83     2300.82    218.44 o 
   6   0   7     1769.55     1644.82    343.91 o 
   7   0   7      507.36      490.47     94.00 o 
   8   0   7       97.42       88.60     98.71 o 
   9   0   7        3.51      -42.09     90.24 o 
  -9   1   7      321.02      168.53    114.39 o 
  -8   1   7     1068.29      993.52    222.36 o 
  -7   1   7      452.03      468.60    118.37 o 
  -6   1   7      539.39      714.60     96.70 o 
  -5   1   7     1096.42     1210.07     95.42 o 
  -4   1   7     3227.85     3500.57    200.38 o 
  -3   1   7     2106.93     2292.05    153.63 o 
  -2   1   7     2008.36     2048.14    108.33 o 
  -1   1   7     3632.03     3679.39    178.50 o 
   0   1   7       95.32      111.19     24.68 o 
   1   1   7     3042.75     2275.39    185.44 o 
   2   1   7     1837.40     2005.42    135.63 o 
   3   1   7     2344.94     2407.64    158.37 o 
   4   1   7     3020.09     3405.10    264.44 o 
   5   1   7     1217.45     1213.54    132.82 o 
   6   1   7      401.49      296.17     90.59 o 
   7   1   7      517.04      452.33    114.82 o 
   8   1   7     1115.47     1002.47    159.09 o 
   9   1   7      277.11      138.91    112.85 o 
  -9   2   7      117.54      104.49    162.06 o 
  -8   2   7       27.21       52.77    136.71 o 
  -7   2   7      484.11      470.16     93.67 o 
  -6   2   7     1661.58     1881.86    203.46 o 
  -5   2   7      201.20      220.94     65.66 o 
  -4   2   7     1646.43     1759.39    147.68 o 
  -3   2   7     7755.57     8279.96    384.43 o 
  -2   2   7       17.09       24.32     27.59 o 
  -1   2   7     6427.32     6135.67    569.64 o 
   0   2   7      806.06      756.16     57.51 o 
   1   2   7     6484.76     5646.57    270.05 o 
   2   2   7       32.03       25.07     30.34 o 
   3   2   7     7521.48     7863.00    734.97 o 
   4   2   7     1639.74     1643.51    141.61 o 
   5   2   7      282.46      204.11     73.29 o 
   6   2   7     1596.87     1362.23    143.49 o 
   7   2   7      434.05      409.92    114.35 o 
   8   2   7       25.10       32.53     89.98 o 
   9   2   7      110.40      235.26    176.65 o 
  -9   3   7      376.86      425.98    142.74 o 
  -8   3   7        7.49      -24.33     77.32 o 
  -7   3   7      407.31      432.07     96.96 o 
  -6   3   7       91.04      110.68     76.51 o 
  -5   3   7     2503.68     2670.00    118.53 o 
  -4   3   7       15.11       33.69     43.06 o 
  -3   3   7     3550.13     3978.44    188.68 o 
  -2   3   7     4986.64     5288.60    301.79 o 
  -1   3   7     5514.96     5331.19    419.37 o 
   0   3   7     2032.93     1911.56    144.04 o 
   1   3   7     5097.79     4652.08    247.04 o 
   2   3   7     4843.20     4343.44    252.64 o 
   3   3   7     3587.27     3596.24    465.04 o 
   4   3   7       26.85       22.56     53.27 o 
   5   3   7     2318.49     1909.88    250.89 o 
   6   3   7       61.39      102.18     72.41 o 
   7   3   7      414.30      289.99     99.77 o 
   8   3   7       19.73       -8.13    138.28 o 
   9   3   7      365.59      352.07    188.13 o 
  -9   4   7        7.94       -1.81    109.74 o 
  -8   4   7       10.25       31.32     82.90 o 
  -7   4   7      803.45      862.62    122.01 o 
  -6   4   7      155.65      208.76     83.21 o 
  -5   4   7     1441.68     1579.61    103.63 o 
  -4   4   7      226.78      319.11     61.00 o 
  -3   4   7     2157.25     2446.09    104.23 o 
  -2   4   7     9914.86    10183.94    372.99 o 
  -1   4   7      336.31      350.79     46.82 o 
   0   4   7        1.85        9.06     26.82 o 
   1   4   7      307.82      277.35     43.00 o 
   2   4   7     9992.61     9043.96    949.52 o 
   3   4   7     2171.25     1880.22    128.92 o 
   4   4   7      161.62      187.41     70.14 o 
   5   4   7     1581.12     1242.48    126.56 o 
   6   4   7      137.54      129.44     75.02 o 
   7   4   7      810.42      745.27    210.88 o 
   8   4   7       31.84       94.27    148.91 o 
   9   4   7        3.60      -10.22    150.16 o 
  -8   5   7        0.33       73.81     91.80 o 
  -7   5   7      172.88      139.29     89.94 o 
  -6   5   7       88.47      121.89     67.27 o 
  -5   5   7       70.29       91.80     58.66 o 
  -4   5   7     1747.68     2030.45    109.91 o 
  -3   5   7      720.89      738.27     73.61 o 
  -2   5   7      639.53      699.88     69.52 o 
  -1   5   7      962.97      949.14     68.61 o 
   0   5   7    12409.78    12176.99    752.02 o 
   1   5   7     1251.88     1126.56     65.23 o 
   2   5   7      649.75      511.27     85.09 o 
   3   5   7      582.71      497.78     86.73 o 
   4   5   7     1694.56     1417.90    126.88 o 
   5   5   7      105.29      155.66     74.54 o 
   6   5   7      101.02       34.41    128.06 o 
   7   5   7      137.14      202.52    160.39 o 
   8   5   7        2.30      -40.46    133.48 o 
  -8   6   7      122.47      129.64     94.02 o 
  -7   6   7      136.65      241.66    100.19 o 
  -6   6   7       38.49       12.82     69.22 o 
  -5   6   7      533.99      622.30     89.29 o 
  -4   6   7      761.14      847.65     87.54 o 
  -3   6   7      930.56     1015.02     86.59 o 
  -2   6   7     2356.25     2272.72    104.52 o 
  -1   6   7      462.36      572.70     63.41 o 
   0   6   7      296.47      278.28     48.64 o 
   1   6   7      469.71      484.21     71.57 o 
   2   6   7     2370.55     1912.16    136.44 o 
   3   6   7      844.83      764.18    103.90 o 
   4   6   7      778.47      708.66    108.39 o 
   5   6   7      531.28      580.68    168.95 o 
   6   6   7       32.57       92.60    138.49 o 
   7   6   7      111.64       67.99    149.12 o 
   8   6   7      103.59       52.98    146.20 o 
  -8   7   7       34.58      -15.50    108.52 o 
  -7   7   7      178.08      184.51    102.16 o 
  -6   7   7       67.66       67.17     75.10 o 
  -5   7   7      142.31      150.48     69.11 o 
  -4   7   7      125.88      106.98     61.17 o 
  -3   7   7      913.52     1006.00     93.41 o 
  -2   7   7       77.72       88.50     48.96 o 
  -1   7   7     2067.43     2038.38    142.65 o 
   0   7   7     3690.78     3977.90    538.57 o 
   1   7   7     2279.64     2126.76    120.49 o 
   2   7   7      104.93       69.00     62.18 o 
   3   7   7      829.98      699.40    105.18 o 
   4   7   7       70.43       45.47    122.84 o 
   5   7   7      133.50       86.35    130.98 o 
   6   7   7       57.42      100.11    156.63 o 
   7   7   7      193.80       69.24    159.76 o 
   8   7   7       34.40       36.10    108.70 o 
  -7   8   7      236.18      386.41    115.68 o 
  -6   8   7       76.24      107.66     77.10 o 
  -5   8   7      592.38      632.31     98.36 o 
  -4   8   7      334.17      299.32     77.74 o 
  -3   8   7      534.15      581.03     82.90 o 
  -2   8   7       92.29       71.06     53.05 o 
  -1   8   7     1019.02      948.37    104.50 o 
   0   8   7       16.92       42.28     55.56 o 
   1   8   7     1142.50     1211.32    158.43 o 
   2   8   7       84.91       39.93     65.23 o 
   3   8   7      614.70      520.83    163.74 o 
   4   8   7      352.80      369.38    168.74 o 
   5   8   7      513.34      608.42    191.26 o 
   6   8   7       92.00       84.76    101.91 o 
   7   8   7      252.68      186.27    118.95 o 
  -7   9   7       12.93      -60.53    127.26 o 
  -6   9   7       54.26       74.43     91.09 o 
  -5   9   7      104.18      129.68     87.34 o 
  -4   9   7      154.29       98.03     82.89 o 
  -3   9   7      238.22      260.45     87.91 o 
  -2   9   7      507.30      506.13     96.66 o 
  -1   9   7     1010.40     1038.61    132.90 o 
   0   9   7       14.32       -5.08     60.97 o 
   1   9   7      830.54      929.85    111.96 o 
   2   9   7      478.57      353.33    167.90 o 
   3   9   7      299.76      307.10    106.78 o 
   4   9   7      128.79      120.34     95.76 o 
   5   9   7       89.26       10.05     94.30 o 
   6   9   7       55.20      -73.18     91.37 o 
   7   9   7       16.44       -7.06    104.18 o 
  -6  10   7      322.44      449.19    129.14 o 
  -5  10   7       37.14       49.40     88.47 o 
  -4  10   7       89.55       73.91     86.36 o 
  -3  10   7      165.99      144.47     82.92 o 
  -2  10   7       54.97       10.44     72.34 o 
  -1  10   7      124.78      142.28     78.73 o 
   0  10   7       43.13       67.09     70.91 o 
   1  10   7      121.04      102.84     92.06 o 
   2  10   7       73.05       74.67    137.24 o 
   3  10   7      172.25      228.85    109.57 o 
   4  10   7       73.27      134.88     84.08 o 
   5  10   7       38.61       42.17     99.91 o 
   6  10   7      312.75      334.94    133.61 o 
  -5  11   7       38.16      -25.62     97.40 o 
  -4  11   7      116.01      103.28     91.67 o 
  -3  11   7       15.76      -51.71     76.60 o 
  -2  11   7      209.95      129.65     85.96 o 
  -1  11   7      183.74      178.56     84.40 o 
   0  11   7      124.30       76.99    149.33 o 
   1  11   7      187.40      146.33    100.58 o 
   2  11   7      218.27      410.25    194.80 o 
   3  11   7        9.85       10.43    155.38 o 
   4  11   7      119.16       73.14    108.91 o 
   5  11   7       30.10        8.05     85.35 o 
  -3  12   7       46.18       60.22     91.03 o 
  -2  12   7       17.19      -14.61     80.14 o 
  -1  12   7        8.02      -40.47     97.02 o 
   0  12   7       40.25      110.35    110.47 o 
   1  12   7        9.63      103.86    173.52 o 
   2  12   7        9.71      -54.64    157.88 o 
   3  12   7       29.83       30.45    157.88 o 
  -1  13   7       60.83       89.37    124.58 o 
   0  13   7       87.77       47.76    180.20 o 
   1  13   7       61.77      120.13    185.20 o 
   0   0   8    10642.69    10391.27    319.03 o 
   1   0   8     7914.41     6440.45    588.68 o 
   2   0   8      343.53      442.75     50.14 o 
   3   0   8        3.29       -4.00     26.33 o 
   4   0   8     1522.30     1736.40     87.87 o 
   5   0   8     2426.42     2598.09    191.72 o 
   6   0   8       12.44       20.30     57.95 o 
   7   0   8        3.38      -47.20     76.67 o 
   8   0   8      171.83      163.34    104.30 o 
   9   0   8      174.82      259.58    115.84 o 
  -9   1   8       16.37        3.82    103.60 o 
  -8   1   8       35.10       96.77    135.57 o 
  -7   1   8      363.27      417.80    113.51 o 
  -6   1   8       65.84       74.34     64.06 o 
  -5   1   8     1281.22     1389.73    103.39 o 
  -4   1   8       45.55       79.44     39.50 o 
  -3   1   8     4919.56     5499.81    353.20 o 
  -2   1   8     4398.08     4338.39    348.26 o 
  -1   1   8     5232.38     5261.23    230.95 o 
   0   1   8     1208.52     1107.65     52.91 o 
   1   1   8     4795.18     3835.10    291.11 o 
   2   1   8     4883.99     5189.42    356.59 o 
   3   1   8     4594.31     4895.57    336.20 o 
   4   1   8       62.41       57.33     38.91 o 
   5   1   8     1336.53     1283.11    174.10 o 
   6   1   8       22.63       46.70     73.34 o 
   7   1   8      323.91      357.10    113.23 o 
   8   1   8       63.03       80.64     99.12 o 
   9   1   8       22.38      -27.43    102.51 o 
  -9   2   8      375.57      204.61    182.50 o 
  -8   2   8       77.84      101.93    106.23 o 
  -7   2   8      287.62      318.25     90.09 o 
  -6   2   8      301.09      363.70    105.02 o 
  -5   2   8     1064.23     1128.88    102.93 o 
  -4   2   8      556.25      663.60     81.24 o 
  -3   2   8     2866.22     3153.94    270.49 o 
  -2   2   8      162.68      204.15     39.46 o 
  -1   2   8     7220.95     6486.45    605.12 o 
   0   2   8     4787.07     4338.23    308.80 o 
   1   2   8     7854.52     6505.90    251.31 o 
   2   2   8       51.87       11.78     32.77 o 
   3   2   8     3015.50     3009.64    301.00 o 
   4   2   8      428.46      420.19     89.11 o 
   5   2   8      820.60      609.84    103.15 o 
   6   2   8      301.14      292.95     95.57 o 
   7   2   8      312.63      273.53    106.02 o 
   8   2   8       82.86       36.74     97.48 o 
   9   2   8      382.33      303.05    182.50 o 
  -9   3   8       34.41      134.94    118.48 o 
  -8   3   8       56.71      108.73    111.33 o 
  -7   3   8      735.04      796.01    115.23 o 
  -6   3   8       58.12      101.78     69.87 o 
  -5   3   8     1397.13     1528.64     99.51 o 
  -4   3   8      696.93      785.75     76.65 o 
  -3   3   8     4658.72     4911.84    243.41 o 
  -2   3   8       90.28       53.45     34.23 o 
  -1   3   8     2908.79     2748.48    185.42 o 
   0   3   8     2121.69     1996.95    104.50 o 
   1   3   8     3387.38     3276.22    101.70 o 
   2   3   8       79.49       65.81     35.83 o 
   3   3   8     4654.61     4321.29    435.55 o 
   4   3   8      610.60      557.22     94.31 o 
   5   3   8     1320.55     1000.99    121.85 o 
   6   3   8       14.60      -31.35     66.25 o 
   7   3   8      831.98      729.39    135.12 o 
   8   3   8       62.77      113.83    101.21 o 
   9   3   8       21.25       39.84    149.54 o 
  -9   4   8       98.63      172.82    127.52 o 
  -8   4   8      107.56       93.87     89.19 o 
  -7   4   8      943.19     1094.24    134.52 o 
  -6   4   8      159.88      222.16     70.69 o 
  -5   4   8     1024.30     1132.94     95.29 o 
  -4   4   8     1251.65     1350.83     93.21 o 
  -3   4   8     1368.85     1435.11     92.76 o 
  -2   4   8     1379.23     1474.81    127.15 o 
  -1   4   8     3716.51     3664.34    216.05 o 
   0   4   8      658.26      641.76     56.19 o 
   1   4   8     3721.46     3419.54    242.71 o 
   2   4   8     1434.21     1375.19    115.69 o 
   3   4   8     1157.68      917.78    106.80 o 
   4   4   8     1104.34      896.05    113.02 o 
   5   4   8      985.76      897.09    120.15 o 
   6   4   8      141.93      131.22     79.89 o 
   7   4   8      951.88      952.36    147.30 o 
   8   4   8      121.19      166.02    163.10 o 
   9   4   8      127.53      105.74    163.31 o 
  -8   5   8        2.03        0.13     88.00 o 
  -7   5   8      242.07      323.03     99.50 o 
  -6   5   8      784.89      983.26    105.90 o 
  -5   5   8     2202.44     2467.97    145.03 o 
  -4   5   8      638.85      687.87     80.96 o 
  -3   5   8     1488.49     1473.45     93.23 o 
  -2   5   8     1860.53     1892.51     94.97 o 
  -1   5   8      105.56      124.80     42.75 o 
   0   5   8      161.78      183.39     42.93 o 
   1   5   8       98.30       71.68     39.19 o 
   2   5   8     2251.87     1826.76    129.43 o 
   3   5   8     1633.82     1286.57    124.11 o 
   4   5   8      609.61      401.84     89.71 o 
   5   5   8     2050.46     1690.55    260.47 o 
   6   5   8      864.36      696.30    122.64 o 
   7   5   8      268.70      333.09    174.16 o 
   8   5   8        0.54       13.56    148.70 o 
  -8   6   8      112.03       54.17     93.40 o 
  -7   6   8      179.81      204.83     99.46 o 
  -6   6   8      257.04      292.36     82.85 o 
  -5   6   8      218.41      217.43     71.65 o 
  -4   6   8      818.07      865.69     91.86 o 
  -3   6   8     1393.77     1361.23     96.76 o 
  -2   6   8      151.50      119.95     47.46 o 
  -1   6   8      653.56      634.98     66.61 o 
   0   6   8      567.19      558.67     60.68 o 
   1   6   8      560.09      455.32     72.35 o 
   2   6   8      167.73      125.10     67.88 o 
   3   6   8     1348.14     1061.20    229.05 o 
   4   6   8      756.44      614.26    108.78 o 
   5   6   8      185.18      124.33     76.14 o 
   6   6   8      234.66      405.67    178.53 o 
   7   6   8      199.72      230.68    162.89 o 
   8   6   8      154.57      134.73    161.22 o 
  -7   7   8      342.02      371.15     97.43 o 
  -6   7   8      337.92      362.61     92.21 o 
  -5   7   8      969.33     1040.37    112.45 o 
  -4   7   8       13.86      -24.26     56.30 o 
  -3   7   8      122.83      108.18     57.21 o 
  -2   7   8      263.45      281.11     61.83 o 
  -1   7   8      427.47      468.46     65.29 o 
   0   7   8       12.45       16.16     50.61 o 
   1   7   8      458.21      398.06     89.79 o 
   2   7   8      212.48      152.17     75.27 o 
   3   7   8      207.97      214.44     81.13 o 
   4   7   8       26.63       25.84     66.05 o 
   5   7   8      988.51      965.57    227.78 o 
   6   7   8      315.06      286.16    176.03 o 
   7   7   8      349.00      322.45    185.63 o 
  -7   8   8       77.37      113.38     83.79 o 
  -6   8   8       18.61       -7.23     74.77 o 
  -5   8   8      402.76      460.90     92.32 o 
  -4   8   8      400.47      509.18     87.26 o 
  -3   8   8      847.55      834.70     94.68 o 
  -2   8   8       89.44      100.84     57.35 o 
  -1   8   8     1438.65     1517.92    123.29 o 
   0   8   8      113.48      154.13     65.76 o 
   1   8   8     1488.44     1437.97    118.34 o 
   2   8   8       77.85      119.78     76.24 o 
   3   8   8      814.47      661.95    114.45 o 
   4   8   8      363.44      382.31    178.12 o 
   5   8   8      399.06      521.64    197.31 o 
   6   8   8       16.98      -43.38    142.87 o 
   7   8   8       95.55      125.76    173.11 o 
  -6   9   8       49.08       40.36     90.78 o 
  -5   9   8      193.12      217.82    100.49 o 
  -4   9   8      107.02      130.59     72.93 o 
  -3   9   8     1047.85     1247.12    115.57 o 
  -2   9   8      370.83      330.21     87.60 o 
  -1   9   8      293.70      326.76     80.93 o 
   0   9   8      171.40      162.56     72.91 o 
   1   9   8      315.34      262.22     77.11 o 
   2   9   8      402.08      391.70    103.47 o 
   3   9   8     1028.99      914.93    142.73 o 
   4   9   8       97.80      173.20     99.24 o 
   5   9   8      227.97      293.43    117.45 o 
   6   9   8       59.09       -0.84    101.97 o 
  -6  10   8        0.38      116.79    197.09 o 
  -5  10   8       14.99       40.07     92.99 o 
  -4  10   8      161.91       85.06     86.11 o 
  -3  10   8       14.41       18.04     75.14 o 
  -2  10   8        8.93        8.49     73.16 o 
  -1  10   8      469.81      538.76    100.86 o 
   0  10   8      850.53      866.39    117.08 o 
   1  10   8      507.75      428.49    117.45 o 
   2  10   8       16.90       18.14    147.87 o 
   3  10   8       17.10      151.00    169.14 o 
   4  10   8      165.02      133.98    105.23 o 
   5  10   8       19.01      -32.20     92.93 o 
   6  10   8        2.86       57.00    115.32 o 
  -5  11   8       54.98       -5.45    126.48 o 
  -4  11   8       10.68       47.46     89.95 o 
  -3  11   8      128.08      156.10     90.91 o 
  -2  11   8      280.09      380.48    127.50 o 
  -1  11   8        7.17      -63.02     73.15 o 
   0  11   8        3.53       18.55     94.58 o 
   1  11   8        3.64        3.45     96.60 o 
   2  11   8      260.44      240.06    173.32 o 
   3  11   8      143.37      210.86    178.95 o 
   4  11   8        9.67      108.30    111.61 o 
   5  11   8       47.37       -6.57    119.66 o 
  -3  12   8       65.31       23.75     93.32 o 
  -2  12   8       85.21      115.21     93.08 o 
  -1  12   8      172.03      256.09    126.20 o 
   0  12   8      142.43      164.96    111.81 o 
   1  12   8      176.68      292.41    195.01 o 
   2  12   8       86.25      113.25    168.31 o 
   3  12   8       65.78      172.27    179.99 o 
   1   0   9     2472.83     2108.13    153.50 o 
   2   0   9     6530.10     6869.18    322.76 o 
   3   0   9      958.85     1098.11     71.49 o 
   4   0   9      172.58      157.85     47.05 o 
   5   0   9     5384.01     5778.88    599.83 o 
   6   0   9     1357.37     1227.83    120.56 o 
   7   0   9      368.27      333.10    113.91 o 
   8   0   9        0.41      -84.60     88.24 o 
   9   0   9        8.18      -80.82    101.17 o 
  -9   1   9      143.23      131.52    118.79 o 
  -8   1   9       29.82       43.82    104.49 o 
  -7   1   9     1403.52     1433.57    164.72 o 
  -6   1   9      278.18      429.96     86.40 o 
  -5   1   9      528.66      560.28     99.79 o 
  -4   1   9      725.33      841.62     77.00 o 
  -3   1   9     3476.26     3794.24    146.99 o 
  -2   1   9       73.01      113.30     31.59 o 
  -1   1   9     2421.02     2351.81    105.53 o 
   0   1   9     8619.08     7372.50    315.77 o 
   1   1   9     2629.93     2160.18    151.38 o 
   2   1   9      147.83      174.90     31.67 o 
   3   1   9     3636.20     3873.39    264.27 o 
   4   1   9      574.98      615.34     61.94 o 
   5   1   9      529.38      578.31    104.65 o 
   6   1   9      235.58      214.25     92.89 o 
   7   1   9     1423.39     1340.10    167.72 o 
   8   1   9       40.37       67.25     96.25 o 
   9   1   9      160.65       97.88    110.32 o 
  -9   2   9       29.65        0.63    169.77 o 
  -8   2   9       25.13       26.60    103.34 o 
  -7   2   9      595.42      555.21    129.62 o 
  -6   2   9      164.86      163.56     74.06 o 
  -5   2   9     3897.86     4009.13    321.43 o 
  -4   2   9      295.40      263.07     56.13 o 
  -3   2   9      985.15     1105.45    109.41 o 
  -2   2   9     1133.27     1094.85     74.52 o 
  -1   2   9     1221.42     1252.08     85.19 o 
   0   2   9     3273.47     2883.89    168.08 o 
   1   2   9     1426.93     1240.72     82.06 o 
   2   2   9     1456.85     1412.00     84.20 o 
   3   2   9      857.06      924.29     99.66 o 
   4   2   9      191.95      187.06     54.88 o 
   5   2   9     4246.02     3374.83    196.00 o 
   6   2   9      219.75      248.25     95.20 o 
   7   2   9      525.22      571.82    129.38 o 
   8   2   9       53.00       62.34     97.01 o 
   9   2   9       17.95       -9.31     99.25 o 
  -9   3   9      223.49      203.77    200.43 o 
  -8   3   9       60.32       78.07    111.25 o 
  -7   3   9      129.33      141.94     87.00 o 
  -6   3   9      606.50      696.67    106.18 o 
  -5   3   9      699.89      838.33     85.35 o 
  -4   3   9      221.12      241.05     55.63 o 
  -3   3   9     2530.55     2565.16    220.34 o 
  -2   3   9     1388.09     1327.63     79.68 o 
  -1   3   9     4441.92     4057.76    284.82 o 
   0   3   9      243.43      207.56     46.67 o 
   1   3   9     4452.62     4038.62     87.83 o 
   2   3   9     1339.21     1194.68     96.36 o 
   3   3   9     2379.11     2220.36    210.50 o 
   4   3   9      227.19      170.26     70.38 o 
   5   3   9      634.09      550.60    106.92 o 
   6   3   9      668.77      564.62    113.55 o 
   7   3   9      148.54       95.80     90.01 o 
   8   3   9       36.19       15.50     94.85 o 
   9   3   9      227.87      189.17    175.82 o 
  -8   4   9      167.57      228.64     97.43 o 
  -7   4   9      244.49      270.35     98.53 o 
  -6   4   9      434.62      462.88     84.06 o 
  -5   4   9      446.04      521.71     78.32 o 
  -4   4   9      740.21      776.87     79.61 o 
  -3   4   9     2104.34     2262.75    106.81 o 
  -2   4   9      213.45      221.25     51.49 o 
  -1   4   9     4904.93     4594.63    287.58 o 
   0   4   9      221.63      212.48     45.17 o 
   1   4   9     5007.79     4496.32    321.95 o 
   2   4   9      268.13      236.30     68.50 o 
   3   4   9     2355.70     1703.06    353.87 o 
   4   4   9      824.33      589.96    101.64 o 
   5   4   9      403.13      382.49     94.35 o 
   6   4   9      458.47      463.26    112.57 o 
   7   4   9      239.47      282.13    107.82 o 
   8   4   9      154.19      131.81    167.90 o 
  -8   5   9      181.02      131.97     96.56 o 
  -7   5   9       31.17       -3.67     83.39 o 
  -6   5   9      184.30      209.97     77.85 o 
  -5   5   9      329.63      394.53     77.53 o 
  -4   5   9      744.45      837.51     87.13 o 
  -3   5   9      122.10      128.39     53.51 o 
  -2   5   9      357.63      324.15     57.79 o 
  -1   5   9     4808.89     4735.91    295.95 o 
   0   5   9      613.88      595.36     61.92 o 
   1   5   9     4485.70     3969.54    330.45 o 
   2   5   9      345.26      252.19     76.66 o 
   3   5   9      123.73       75.63     63.24 o 
   4   5   9      670.09      583.87    105.74 o 
   5   5   9      315.97      221.01     87.59 o 
   6   5   9      135.48      118.60     85.58 o 
   7   5   9       31.16      -40.88    140.78 o 
   8   5   9      224.80      125.97    169.36 o 
  -8   6   9       16.89      -67.09     91.77 o 
  -7   6   9      114.61       62.61     93.26 o 
  -6   6   9       87.86       77.94     73.43 o 
  -5   6   9      196.90      201.58     73.15 o 
  -4   6   9      350.09      364.32     76.71 o 
  -3   6   9     2500.02     2543.03    134.62 o 
  -2   6   9      529.33      561.12     71.50 o 
  -1   6   9      814.74      808.13     87.94 o 
   0   6   9     1391.43     1381.02    119.57 o 
   1   6   9      839.74      739.25    106.46 o 
   2   6   9      606.67      447.12     91.23 o 
   3   6   9     2653.11     2025.68    154.60 o 
   4   6   9      392.26      330.88     88.97 o 
   5   6   9      170.14       87.04     79.42 o 
   6   6   9       93.97       52.77    143.08 o 
   7   6   9      153.86      224.21    171.86 o 
   8   6   9       22.46      232.13    172.69 o 
  -7   7   9       48.95       25.54     77.63 o 
  -6   7   9       19.84       70.48     77.27 o 
  -5   7   9       87.07      157.72     74.94 o 
  -4   7   9      290.91      330.99     77.28 o 
  -3   7   9      241.46      253.18     67.01 o 
  -2   7   9      598.34      642.72     79.89 o 
  -1   7   9     2832.48     2883.29    217.54 o 
   0   7   9       24.10       25.41     52.02 o 
   1   7   9     2961.97     2605.01    185.19 o 
   2   7   9      495.11      404.16     94.16 o 
   3   7   9      190.61      172.16     83.01 o 
   4   7   9      308.23      216.29     86.57 o 
   5   7   9       82.52       16.89    144.74 o 
   6   7   9       21.08       22.94    142.87 o 
   7   7   9       51.77      184.79    174.78 o 
  -7   8   9       94.17      192.86     94.31 o 
  -6   8   9        3.17       46.57     75.68 o 
  -5   8   9      216.33      211.51     82.29 o 
  -4   8   9      425.62      524.06     90.90 o 
  -3   8   9      774.94      862.15     96.14 o 
  -2   8   9      151.94      108.28     58.42 o 
  -1   8   9      329.66      324.71     84.36 o 
   0   8   9      350.08      323.40     78.61 o 
   1   8   9      318.35      284.04     76.87 o 
   2   8   9      167.10      124.57     80.72 o 
   3   8   9      736.21      632.59    116.52 o 
   4   8   9      439.32      305.14    173.12 o 
   5   8   9      211.73      248.82    173.32 o 
   6   8   9        2.82       62.15    150.79 o 
   7   8   9       92.01      221.91    179.99 o 
  -6   9   9       17.42       14.71     81.50 o 
  -5   9   9      122.84      144.18     81.63 o 
  -4   9   9      121.87      146.84     76.68 o 
  -3   9   9      386.71      341.48     95.76 o 
  -2   9   9      577.80      586.29    101.49 o 
  -1   9   9       73.24      153.71     77.82 o 
   0   9   9      775.02      840.75    111.11 o 
   1   9   9       94.58      106.55     72.47 o 
   2   9   9      567.36      569.35    195.44 o 
   3   9   9      400.05      305.14    171.24 o 
   4   9   9      105.90      123.26    146.00 o 
   5   9   9      124.08      151.63    169.77 o 
   6   9   9       26.81      -13.66    103.97 o 
  -5  10   9      371.61      470.75    125.73 o 
  -4  10   9       27.47        7.83     84.99 o 
  -3  10   9       15.64       90.26     82.67 o 
  -2  10   9      279.61      282.96     95.73 o 
  -1  10   9        4.84      -22.47     67.63 o 
   0  10   9      180.92      113.67     78.48 o 
   1  10   9        5.46       -2.13     68.56 o 
   2  10   9      298.41      385.44    190.42 o 
   3  10   9        6.09       94.69    152.04 o 
   4  10   9       19.34      107.83    154.34 o 
   5  10   9      405.99      454.79    139.27 o 
  -4  11   9       51.84       22.67     92.54 o 
  -3  11   9      258.88      276.64    102.52 o 
  -2  11   9        2.12      -39.06     75.92 o 
  -1  11   9       29.09       20.00     78.13 o 
   0  11   9       50.98       20.06     76.91 o 
   1  11   9       17.17        3.95     94.30 o 
   2  11   9        3.90       37.33    142.24 o 
   3  11   9      260.83      315.15    198.56 o 
   4  11   9       67.39      -43.80    147.87 o 
  -3  12   9        9.95       26.91    116.19 o 
  -2  12   9       33.97       93.00     94.33 o 
  -1  12   9       54.01       27.12    111.00 o 
   0  12   9        0.01      -31.79    105.74 o 
   1  12   9       50.38       55.48    162.05 o 
   2  12   9       27.88      -50.26    148.71 o 
   3  12   9       12.20     -122.01    153.92 o 
   0   0  10      255.00      253.44    154.24 o 
   1   0  10    11840.68     9925.91    806.95 o 
   2   0  10     3995.02     3865.42    177.02 o 
   3   0  10      497.67      589.26     72.53 o 
   4   0  10     1048.57     1099.27    102.97 o 
   5   0  10      417.75      468.07     83.96 o 
   6   0  10      284.24      224.96     76.82 o 
   7   0  10      430.83      475.35    130.16 o 
   8   0  10      283.50      173.46    114.08 o 
   9   0  10       20.82       49.48    120.58 o 
  -9   1  10      139.54       97.22    141.51 o 
  -8   1  10       72.75      126.82    109.72 o 
  -7   1  10      255.73      335.58     93.39 o 
  -6   1  10     1094.51     1091.18    118.43 o 
  -5   1  10      593.59      606.90     76.36 o 
  -4   1  10     1077.55     1171.19     95.42 o 
  -3   1  10     4468.68     4749.15    221.96 o 
  -2   1  10      241.08      270.85     39.90 o 
  -1   1  10     2278.66     1757.34    283.35 o 
   0   1  10     3354.63     3057.72    134.79 o 
   1   1  10     2320.54     1870.76    133.42 o 
   2   1  10      291.64      329.63     57.73 o 
   3   1  10     4784.74     4442.90    506.05 o 
   4   1  10     1027.37     1046.79    100.05 o 
   5   1  10      578.01      568.69     84.50 o 
   6   1  10     1155.18      935.88    138.93 o 
   7   1  10      279.43      337.40    116.91 o 
   8   1  10       89.59      138.85    106.80 o 
   9   1  10      114.52       70.03    113.10 o 
  -8   2  10      134.29       77.17    155.59 o 
  -7   2  10       45.98      -23.71     86.94 o 
  -6   2  10      831.87      968.06    111.72 o 
  -5   2  10      188.43      238.19     74.24 o 
  -4   2  10       15.17       19.90     44.78 o 
  -3   2  10       13.85       -2.55     35.28 o 
  -2   2  10     3249.74     3408.27    175.42 o 
  -1   2  10     3036.83     2778.84    234.45 o 
   0   2  10     2764.32     2564.39    125.49 o 
   1   2  10     3010.79     2471.94    151.67 o 
   2   2  10     3069.29     2869.04    231.12 o 
   3   2  10       12.96       27.98     42.14 o 
   4   2  10       33.57       49.91     63.86 o 
   5   2  10      251.16      230.98     85.19 o 
   6   2  10      847.73      729.21    131.03 o 
   7   2  10       64.33      107.06     98.21 o 
   8   2  10      115.06       -1.74     92.65 o 
  -8   3  10      222.09      221.28    121.88 o 
  -7   3  10      405.41      454.33    133.29 o 
  -6   3  10       54.37       77.35     79.21 o 
  -5   3  10     1035.77     1247.62    116.92 o 
  -4   3  10     4201.92     4556.98    246.78 o 
  -3   3  10      558.50      611.42     67.75 o 
  -2   3  10      469.78      486.91     60.02 o 
  -1   3  10       74.33       60.01     36.89 o 
   0   3  10     3717.78     3533.83    212.76 o 
   1   3  10       44.41       51.95     41.48 o 
   2   3  10      384.54      400.54     60.92 o 
   3   3  10      689.01      554.28     94.52 o 
   4   3  10     4577.78     3757.58    509.49 o 
   5   3  10      966.56      819.15    126.73 o 
   6   3  10       26.97      -41.75     68.81 o 
   7   3  10      414.65      397.19    120.57 o 
   8   3  10      183.88      161.28    111.93 o 
  -8   4  10       82.52       92.90    127.64 o 
  -7   4  10      501.76      622.18    123.01 o 
  -6   4  10      128.91      122.10     83.09 o 
  -5   4  10      717.95      758.27     88.91 o 
  -4   4  10       60.60       97.69     54.08 o 
  -3   4  10     1673.90     1559.08     94.34 o 
  -2   4  10     1964.87     2067.97    101.05 o 
  -1   4  10       38.69       21.62     38.43 o 
   0   4  10     5950.33     5085.31    415.82 o 
   1   4  10       61.74       70.59     43.72 o 
   2   4  10     1626.45     1260.71    122.29 o 
   3   4  10     1585.44     1120.87    215.82 o 
   4   4  10       50.45       98.21     72.06 o 
   5   4  10      675.86      619.25    117.15 o 
   6   4  10      158.35      176.40     92.77 o 
   7   4  10      470.21      421.23    118.71 o 
   8   4  10       70.66       88.85    152.88 o 
  -8   5  10       18.53       65.89     91.70 o 
  -7   5  10      525.31      623.81    120.83 o 
  -6   5  10        6.60        5.09     66.69 o 
  -5   5  10     1653.83     1761.02    122.89 o 
  -4   5  10      209.27      233.14     66.78 o 
  -3   5  10      246.29      255.83     61.88 o 
  -2   5  10     1148.76     1145.79     86.28 o 
  -1   5  10      963.12      900.99     76.91 o 
   0   5  10       60.94       80.73     42.34 o 
   1   5  10      894.65      831.62    110.18 o 
   2   5  10     1086.48      827.11    110.87 o 
   3   5  10      235.12      226.99     79.32 o 
   4   5  10      258.73      193.16     85.80 o 
   5   5  10     1945.10     1622.35    287.79 o 
   6   5  10        7.50      -29.45     75.52 o 
   7   5  10      418.09      386.28    195.02 o 
   8   5  10       14.78      -66.74    137.23 o 
  -7   6  10      352.77      474.97    117.80 o 
  -6   6  10      170.10      120.40     75.39 o 
  -5   6  10      114.51      121.17     72.73 o 
  -4   6  10       55.72      103.14     63.41 o 
  -3   6  10     1828.84     1981.40    175.00 o 
  -2   6  10      836.78      924.32     86.91 o 
  -1   6  10      194.03      252.05     57.84 o 
   0   6  10     1461.65     1407.20    132.30 o 
   1   6  10      190.86      136.47     77.59 o 
   2   6  10      905.40      714.41    109.91 o 
   3   6  10     1725.37     1434.50    145.87 o 
   4   6  10       47.59       76.26     71.86 o 
   5   6  10      115.96       83.12     80.95 o 
   6   6  10      155.27      212.32    163.31 o 
   7   6  10      339.97      301.38    188.13 o 
  -7   7  10       35.13      190.33     87.97 o 
  -6   7  10      175.35      223.66     85.02 o 
  -5   7  10      634.86      815.15    108.47 o 
  -4   7  10      481.26      550.86     88.57 o 
  -3   7  10      195.96      161.34     65.10 o 
  -2   7  10     1312.74     1271.11    103.34 o 
  -1   7  10      302.15      377.17     83.62 o 
   0   7  10      357.33      331.15     77.76 o 
   1   7  10      288.91      258.40     89.32 o 
   2   7  10     1319.96     1169.96    137.97 o 
   3   7  10      167.90       85.98     78.88 o 
   4   7  10      537.33      404.18    110.54 o 
   5   7  10      609.34      491.83    194.40 o 
   6   7  10      195.78      226.92    179.58 o 
   7   7  10       42.42       69.03    158.51 o 
  -6   8  10      149.33       97.40     80.66 o 
  -5   8  10       39.56       93.56     74.72 o 
  -4   8  10      126.21       97.68     70.57 o 
  -3   8  10      326.86      387.58     81.05 o 
  -2   8  10      619.04      573.86    100.87 o 
  -1   8  10      321.87      289.57     81.57 o 
   0   8  10      136.32      126.88     69.85 o 
   1   8  10      246.51      192.07     91.56 o 
   2   8  10      569.41      461.00    110.80 o 
   3   8  10      377.08      311.07    106.69 o 
   4   8  10      107.94      103.03    152.88 o 
   5   8  10       41.40      137.23    159.55 o 
   6   8  10      139.48       69.04    163.72 o 
  -6   9  10      101.80      128.03     87.53 o 
  -5   9  10        7.88       14.61     75.96 o 
  -4   9  10      259.84      335.66     87.75 o 
  -3   9  10      386.73      449.39    103.21 o 
  -2   9  10       29.17       40.24     73.86 o 
  -1   9  10      211.17      194.31     84.77 o 
   0   9  10      180.32      226.81     82.65 o 
   1   9  10      204.85      172.88     95.64 o 
   2   9  10       49.94       74.38     82.57 o 
   3   9  10      415.52      398.58    180.21 o 
   4   9  10      213.85      229.84    173.95 o 
   5   9  10        2.14       -9.80    146.62 o 
   6   9  10       87.76       84.05    179.57 o 
  -5  10  10       28.45      101.81    106.59 o 
  -4  10  10       82.86      135.43     96.60 o 
  -3  10  10       53.43       28.51     80.04 o 
  -2  10  10       23.60       84.67     82.09 o 
  -1  10  10      472.44      485.52    109.20 o 
   0  10  10      157.32      176.98     83.42 o 
   1  10  10      441.11      392.18    121.39 o 
   2  10  10       19.19      -10.43    144.95 o 
   3  10  10       42.21       52.35    150.79 o 
   4  10  10       93.82      181.03    175.19 o 
   5  10  10       18.67       82.21    110.35 o 
  -4  11  10       86.05       58.43    103.35 o 
  -3  11  10      151.20      214.43    104.01 o 
  -2  11  10       17.29      -25.15     81.17 o 
  -1  11  10      120.00      104.11     87.01 o 
   0  11  10       91.29      109.46     83.60 o 
   1  11  10      111.16       39.21    149.54 o 
   2  11  10       16.43       -6.47    159.97 o 
   3  11  10      146.96      177.91    180.41 o 
   4  11  10       99.71      106.37    171.65 o 
  -2  12  10       98.09      143.80    103.06 o 
  -1  12  10      106.72      192.37    100.39 o 
   0  12  10        4.52      -56.78    100.95 o 
   1  12  10      128.72      264.25    207.52 o 
   2  12  10       91.99      142.24    190.84 o 
   1   0  11      324.04      295.50     43.34 o 
   2   0  11      860.83      845.41     81.47 o 
   3   0  11     1368.66     1347.28    121.77 o 
   4   0  11     1807.01     1927.48    109.34 o 
   5   0  11     1577.66     1662.31    229.15 o 
   6   0  11      344.12      308.50    108.18 o 
   7   0  11      117.63       90.43    104.11 o 
   8   0  11       35.32       22.20     98.81 o 
  -8   1  11      339.19      286.50    127.39 o 
  -7   1  11      271.39      178.96    104.35 o 
  -6   1  11      141.08      177.62     80.53 o 
  -5   1  11      189.83      135.75     60.51 o 
  -4   1  11      450.43      586.81     74.33 o 
  -3   1  11     2290.81     2402.81    108.64 o 
  -2   1  11     3031.08     2849.89    170.13 o 
  -1   1  11      498.94      496.70     60.53 o 
   0   1  11     4301.19     3842.81    107.82 o 
   1   1  11      398.71      377.16     44.79 o 
   2   1  11     3193.82     2863.21    205.23 o 
   3   1  11     2126.24     2038.77    220.84 o 
   4   1  11      404.69      365.33     71.61 o 
   5   1  11      244.80      334.63    100.03 o 
   6   1  11      100.72       71.51     82.12 o 
   7   1  11      244.67      280.00    114.25 o 
   8   1  11      340.80      262.73    122.36 o 
  -8   2  11      294.44      265.45    133.40 o 
  -7   2  11      175.28      100.72    103.78 o 
  -6   2  11      720.69      898.51    113.69 o 
  -5   2  11      339.17      408.08     87.79 o 
  -4   2  11     3056.53     3392.60    226.17 o 
  -3   2  11      675.39      791.20    117.54 o 
  -2   2  11     1623.81     1679.36     91.79 o 
  -1   2  11      487.14      325.30     95.19 o 
   0   2  11     1153.31     1122.58     67.40 o 
   1   2  11      410.43      383.06     62.48 o 
   2   2  11     1562.23     1501.10    179.79 o 
   3   2  11      713.08      715.14     81.12 o 
   4   2  11     3141.84     2838.56    296.21 o 
   5   2  11      340.92      267.89     94.06 o 
   6   2  11      721.59      711.67    134.12 o 
   7   2  11      156.69      116.77    100.95 o 
   8   2  11      287.76      236.93    118.48 o 
  -8   3  11       67.04      142.00    121.06 o 
  -7   3  11        3.73       76.41    106.29 o 
  -6   3  11      510.00      684.75    113.13 o 
  -5   3  11      125.05      145.63     79.11 o 
  -4   3  11      445.30      589.46     75.35 o 
  -3   3  11       92.80      166.22     52.53 o 
  -2   3  11     5485.30     5500.17    480.84 o 
  -1   3  11      100.75       82.09     38.00 o 
   0   3  11     1156.25     1092.86    122.01 o 
   1   3  11       94.48       96.55     48.32 o 
   2   3  11     5221.64     4831.62    368.90 o 
   3   3  11      110.78       89.77     68.15 o 
   4   3  11      350.64      277.44     88.88 o 
   5   3  11       87.46       48.72     72.58 o 
   6   3  11      474.18      488.03    119.22 o 
   7   3  11        4.33       40.16     91.66 o 
   8   3  11       91.55      125.50    107.58 o 
  -8   4  11       44.73      120.04    123.39 o 
  -7   4  11      116.71      109.36     93.88 o 
  -6   4  11      534.63      659.07    116.60 o 
  -5   4  11      185.71      189.03     84.69 o 
  -4   4  11     1289.71     1431.67    117.94 o 
  -3   4  11     1252.97     1345.82     96.39 o 
  -2   4  11      858.40      851.53     79.58 o 
  -1   4  11       94.82       68.68     44.34 o 
   0   4  11     2920.05     2648.82    195.29 o 
   1   4  11       43.17       47.43     47.04 o 
   2   4  11      917.96      744.68    109.66 o 
   3   4  11     1364.31     1084.24    127.55 o 
   4   4  11     1241.91      878.33    127.63 o 
   5   4  11      173.46      173.95     90.15 o 
   6   4  11      547.50      555.18    169.57 o 
   7   4  11      121.80      136.16    103.23 o 
   8   4  11       36.28      163.93    165.39 o 
  -8   5  11      163.51      237.29    110.61 o 
  -7   5  11      142.07      246.70    104.94 o 
  -6   5  11      166.60      198.51     97.17 o 
  -5   5  11      367.33      381.61     83.24 o 
  -4   5  11       73.65      115.22     62.39 o 
  -3   5  11      550.44      643.21     80.04 o 
  -2   5  11     1568.34     1620.29    177.02 o 
  -1   5  11     2357.90     2299.16    164.19 o 
   0   5  11     1447.93     1353.73    139.60 o 
   1   5  11     2081.87     1629.30    137.25 o 
   2   5  11     1478.23     1282.58    140.92 o 
   3   5  11      483.04      394.54     99.10 o 
   4   5  11       89.72       69.82     75.53 o 
   5   5  11      334.71      208.33     95.84 o 
   6   5  11      207.74      132.77     96.88 o 
   7   5  11      123.35        4.17    153.92 o 
   8   5  11      147.39      234.85    180.41 o 
  -7   6  11       27.28       80.44     95.46 o 
  -6   6  11      119.18      125.25     77.37 o 
  -5   6  11      249.18      317.51     82.63 o 
  -4   6  11      717.58      888.18    100.32 o 
  -3   6  11      349.68      433.42     77.46 o 
  -2   6  11      474.22      470.26     72.89 o 
  -1   6  11     1347.24     1225.21     93.81 o 
   0   6  11      195.51      267.80     72.32 o 
   1   6  11     1329.15     1164.32    205.16 o 
   2   6  11      540.63      482.16    102.75 o 
   3   6  11      370.95      306.67     93.92 o 
   4   6  11      726.22      544.12    117.89 o 
   5   6  11      289.69      248.43    101.34 o 
   6   6  11      121.97      197.51    170.61 o 
   7   6  11       21.32       -3.13    140.99 o 
  -7   7  11      127.08      323.79    114.93 o 
  -6   7  11      181.58      218.90     85.73 o 
  -5   7  11       55.45      101.47     74.92 o 
  -4   7  11       63.80      114.73     72.42 o 
  -3   7  11      100.17      146.56     66.83 o 
  -2   7  11      839.47      914.61     94.25 o 
  -1   7  11      369.74      450.60     90.48 o 
   0   7  11      788.16      753.20    104.23 o 
   1   7  11      484.36      385.04    102.64 o 
   2   7  11      778.17      586.80    116.48 o 
   3   7  11       95.72      104.76     80.22 o 
   4   7  11       70.64       41.78     80.75 o 
   5   7  11       69.67      106.58    158.72 o 
   6   7  11      183.07      262.38    179.99 o 
   7   7  11      116.46      313.26    198.97 o 
  -6   8  11      147.03      129.38     82.81 o 
  -5   8  11       45.37       73.47     74.79 o 
  -4   8  11      570.21      711.98    102.52 o 
  -3   8  11        6.60      -24.51     62.08 o 
  -2   8  11      227.95      317.66     91.18 o 
  -1   8  11      117.16      129.69     76.26 o 
   0   8  11     1281.62     1410.98    133.49 o 
   1   8  11      142.80      174.61     90.11 o 
   2   8  11      169.51      171.25     90.15 o 
   3   8  11        5.29      -26.28     71.98 o 
   4   8  11      622.21      700.20    220.26 o 
   5   8  11       45.54      146.83    150.37 o 
   6   8  11      152.18      172.28    162.47 o 
  -5   9  11       51.08        9.29     75.72 o 
  -4   9  11       14.06      -13.08     70.15 o 
  -3   9  11       80.43      142.76     85.76 o 
  -2   9  11      555.42      614.97    113.61 o 
  -1   9  11      103.41      140.87     82.42 o 
   0   9  11      314.52      271.91     87.06 o 
   1   9  11       80.56      117.33    111.37 o 
   2   9  11      584.78      543.94    120.87 o 
   3   9  11       66.26       37.54    155.38 o 
   4   9  11        7.58       12.51    140.99 o 
   5   9  11       55.56       55.48    147.45 o 
  -4  10  11       77.97       72.55     99.02 o 
  -3  10  11       26.46       32.17     86.41 o 
  -2  10  11       75.65      122.11     89.12 o 
  -1  10  11      235.60      273.99     93.90 o 
   0  10  11       67.20      108.43     81.65 o 
   1  10  11      217.85      264.74    112.82 o 
   2  10  11       74.24       79.05    161.64 o 
   3  10  11       18.45       27.11    152.67 o 
   4  10  11       58.66      108.24    166.02 o 
  -3  11  11       99.91      144.27    105.59 o 
  -2  11  11      108.38      108.16     94.35 o 
  -1  11  11       34.03       58.83     85.01 o 
   0  11  11       45.23        9.00     81.95 o 
   1  11  11       42.75      136.82    182.70 o 
   2  11  11      103.15      105.74    159.97 o 
   3  11  11      108.76       26.28    175.61 o 
  -1  12  11       67.79       30.03    117.47 o 
   0  12  11      100.31       65.85    121.58 o 
   0   0  12     6449.34     6533.52    322.64 o 
   1   0  12      423.49      367.65     49.61 o 
   2   0  12      836.99      850.52     87.18 o 
   3   0  12     1945.25     1903.12    118.37 o 
   4   0  12       79.45       57.51     49.59 o 
   5   0  12        5.03       11.68     63.62 o 
   6   0  12      106.98       25.39     88.61 o 
   7   0  12       87.12       34.71     99.25 o 
   8   0  12       69.65       48.42    115.20 o 
  -8   1  12      174.80      145.99    124.24 o 
  -7   1  12      240.53      185.21    112.38 o 
  -6   1  12      100.04      147.30     84.01 o 
  -5   1  12      891.06     1051.73    109.65 o 
  -4   1  12     1605.90     1696.96    144.08 o 
  -3   1  12      202.86      305.59     60.99 o 
  -2   1  12     2320.51     2174.60    148.64 o 
  -1   1  12      189.79      174.20     44.57 o 
   0   1  12      107.14       84.02     37.49 o 
   1   1  12      205.80      227.43     58.54 o 
   2   1  12     2417.48     2381.78    270.84 o 
   3   1  12      197.19      178.82     60.28 o 
   4   1  12     1606.64     1526.43    117.45 o 
   5   1  12      848.68      686.71    124.07 o 
   6   1  12       75.68       96.38     90.33 o 
   7   1  12      233.92      295.50    116.40 o 
   8   1  12      172.64       97.07    109.76 o 
  -8   2  12      116.68      174.13    132.74 o 
  -7   2  12      275.00      306.92    104.44 o 
  -6   2  12       94.62      111.92     84.93 o 
  -5   2  12      190.97      297.74     74.17 o 
  -4   2  12      675.50      825.98     89.40 o 
  -3   2  12      356.46      437.53     67.74 o 
  -2   2  12     4398.45     4377.25    164.96 o 
  -1   2  12     1113.99     1094.43    130.97 o 
   0   2  12     2936.21     2739.98    133.73 o 
   1   2  12     1132.65     1048.63     96.31 o 
   2   2  12     4148.50     3483.78    224.45 o 
   3   2  12      329.98      346.63     68.47 o 
   4   2  12      654.34      606.19    115.41 o 
   5   2  12      165.01      140.24     86.67 o 
   6   2  12      101.60       93.00     86.98 o 
   7   2  12      298.18      186.01    111.29 o 
   8   2  12       78.67       17.12    109.04 o 
  -8   3  12      160.76      167.48    126.82 o 
  -7   3  12       68.65      137.25    115.04 o 
  -6   3  12      648.38      792.11    122.92 o 
  -5   3  12       60.21      147.29     81.33 o 
  -4   3  12     1971.72     2401.10    146.79 o 
  -3   3  12      948.09     1059.80     86.57 o 
  -2   3  12      287.60      339.27     61.46 o 
  -1   3  12      442.60      483.17     61.04 o 
   0   3  12     2796.85     2474.84    163.04 o 
   1   3  12      620.61      592.69     84.69 o 
   2   3  12      293.49      273.46     63.90 o 
   3   3  12     1058.10      959.73    125.47 o 
   4   3  12     1839.61     1558.09    158.26 o 
   5   3  12       31.77       22.04     73.91 o 
   6   3  12      682.65      553.58    126.67 o 
   7   3  12       79.30       80.51     96.94 o 
   8   3  12      175.03      203.70    121.82 o 
  -8   4  12      130.56      140.32    133.63 o 
  -7   4  12        8.20      -10.20     87.38 o 
  -6   4  12      514.85      685.06    139.99 o 
  -5   4  12      122.20      150.10     86.69 o 
  -4   4  12       84.57      102.89     59.58 o 
  -3   4  12      626.36      750.61     82.11 o 
  -2   4  12     1612.29     1522.66    126.44 o 
  -1   4  12     1442.22     1421.13    186.43 o 
   0   4  12     1173.53     1132.46    126.23 o 
   1   4  12     1530.98     1428.59    103.18 o 
   2   4  12     1629.49     1204.41    132.82 o 
   3   4  12      560.10      437.90    102.22 o 
   4   4  12       51.32       32.12     74.29 o 
   5   4  12       79.42       63.84     84.36 o 
   6   4  12      507.23      480.49    124.45 o 
   7   4  12       12.22      120.35     99.05 o 
   8   4  12      171.85      128.06    187.71 o 
  -7   5  12        2.30      -53.00     81.92 o 
  -6   5  12      476.46      687.90    126.45 o 
  -5   5  12       83.51       13.75     83.07 o 
  -4   5  12      924.52     1055.20    102.57 o 
  -3   5  12     1632.95     1628.72    206.41 o 
  -2   5  12      289.96      344.06     67.62 o 
  -1   5  12      627.50      692.30     77.91 o 
   0   5  12       71.78       68.20     53.21 o 
   1   5  12      822.91      738.19    115.25 o 
   2   5  12      315.82      198.12     85.10 o 
   3   5  12     1505.19     1212.06    143.21 o 
   4   5  12      957.16      758.15    151.23 o 
   5   5  12       95.94      129.91     91.68 o 
   6   5  12      500.38      393.12    120.34 o 
   7   5  12        0.22       34.48     92.75 o 
  -7   6  12       92.87      140.41     99.84 o 
  -6   6  12      119.65       84.02     94.60 o 
  -5   6  12      399.99      374.43     88.65 o 
  -4   6  12      529.77      625.43     93.07 o 
  -3   6  12      102.13      132.98     64.32 o 
  -2   6  12      937.46      998.53     95.33 o 
  -1   6  12      555.61      597.92     79.79 o 
   0   6  12       85.04       99.75     78.28 o 
   1   6  12      547.07      508.81    109.44 o 
   2   6  12     1056.48      904.14    132.35 o 
   3   6  12      177.31      123.48     84.57 o 
   4   6  12      462.00      355.66    109.30 o 
   5   6  12      372.21      456.16    130.88 o 
   6   6  12       82.56      151.26    102.28 o 
   7   6  12      100.59      135.15    175.82 o 
  -6   7  12      196.40      268.32    109.15 o 
  -5   7  12       24.30      -29.32     68.73 o 
  -4   7  12      595.50      677.77    100.17 o 
  -3   7  12      200.75      211.54     72.82 o 
  -2   7  12        3.63       22.17     56.74 o 
  -1   7  12      368.25      408.63     92.97 o 
   0   7  12      970.23     1088.70    120.33 o 
   1   7  12      332.35      338.41    102.12 o 
   2   7  12       11.39       64.64     81.41 o 
   3   7  12      251.98      248.17     99.41 o 
   4   7  12      605.15      475.21    154.14 o 
   5   7  12       25.25       65.32     88.03 o 
   6   7  12      190.70      276.98    185.62 o 
  -6   8  12      157.85      225.50     91.52 o 
  -5   8  12      104.99      143.19     83.22 o 
  -4   8  12       48.92       79.73     72.48 o 
  -3   8  12       12.59       24.27     66.86 o 
  -2   8  12      545.34      490.54    103.31 o 
  -1   8  12       81.78       73.52     75.28 o 
   0   8  12      519.61      533.21    100.92 o 
   1   8  12       85.30      100.99     93.84 o 
   2   8  12      539.11      482.24    120.20 o 
   3   8  12       16.06       -4.92     81.10 o 
   4   8  12       58.62       78.17     92.85 o 
   5   8  12       98.97       75.92    164.35 o 
   6   8  12      183.43      100.32    176.66 o 
  -5   9  12       64.98       46.20     83.24 o 
  -4   9  12      214.85      233.16    104.23 o 
  -3   9  12      138.97      188.24     90.45 o 
  -2   9  12      176.13      143.78     89.47 o 
  -1   9  12       37.36       35.37     79.23 o 
   0   9  12      699.87      642.08    114.71 o 
   1   9  12       36.36      -12.54     85.14 o 
   2   9  12      220.98      201.76    102.11 o 
   3   9  12      123.29      210.82    103.82 o 
   4   9  12      201.23      336.42    188.13 o 
   5   9  12       67.40      157.05    182.91 o 
  -4  10  12       25.72      110.48    101.11 o 
  -3  10  12       33.35       81.40     95.02 o 
  -2  10  12      131.17      113.68     89.81 o 
  -1  10  12       19.10       41.66     83.30 o 
   0  10  12      386.30      463.10    108.29 o 
   1  10  12       15.51      117.19    103.80 o 
   2  10  12      131.17      -20.23    159.14 o 
   3  10  12       32.89       92.60    158.72 o 
   4  10  12       28.27      123.26    161.84 o 
  -2  11  12      160.77      278.12    113.52 o 
  -1  11  12       93.19       95.88     92.07 o 
   0  11  12       14.61      -41.76     82.13 o 
   1  11  12      104.20      141.62    178.53 o 
   2  11  12      148.70      298.87    201.68 o 
   1   0  13      607.12      611.80     78.74 o 
   2   0  13      213.03      198.42     65.57 o 
   3   0  13     2968.55     3058.76    266.53 o 
   4   0  13      215.92      271.51     76.03 o 
   5   0  13      191.64      197.70     78.83 o 
   6   0  13     1789.24     1688.73    188.77 o 
   7   0  13        6.64       72.62    102.80 o 
   8   0  13        8.21        1.56    138.69 o 
  -8   1  13      142.71      198.76    135.68 o 
  -7   1  13       48.41       18.32    106.04 o 
  -6   1  13      185.36      206.37     89.11 o 
  -5   1  13      370.25      340.81     91.16 o 
  -4   1  13     1015.99     1141.67    104.63 o 
  -3   1  13        0.67       30.20     49.36 o 
  -2   1  13     1212.94     1340.88    110.64 o 
  -1   1  13     3220.16     2934.42    202.61 o 
   0   1  13      653.56      681.91     63.82 o 
   1   1  13     3496.78     3347.29    141.86 o 
   2   1  13     1212.10     1129.74     98.20 o 
   3   1  13        3.21       31.19     56.03 o 
   4   1  13      966.37      915.52    105.17 o 
   5   1  13      331.72      342.41    105.72 o 
   6   1  13      157.51      143.94     96.92 o 
   7   1  13       52.42       50.94     99.34 o 
   8   1  13      174.29      208.02    130.15 o 
  -8   2  13       80.64       70.61    129.32 o 
  -7   2  13      458.41      478.59    142.61 o 
  -6   2  13      238.61      302.02    100.05 o 
  -5   2  13      649.72      705.70     95.98 o 
  -4   2  13     1435.00     1571.13    113.33 o 
  -3   2  13      796.68      887.65     86.56 o 
  -2   2  13       41.78       67.64     47.33 o 
  -1   2  13     1365.82     1323.89    164.37 o 
   0   2  13     1318.19     1158.63     94.69 o 
   1   2  13     1282.87     1188.82     99.92 o 
   2   2  13       36.39       54.68     53.32 o 
   3   2  13      777.62      825.22     93.07 o 
   4   2  13     1463.85     1122.75    143.96 o 
   5   2  13      717.31      727.35    136.62 o 
   6   2  13      243.78      202.78    103.48 o 
   7   2  13      440.03      341.54    126.86 o 
   8   2  13       64.10        9.17    109.23 o 
  -7   3  13      127.29       57.76     93.95 o 
  -6   3  13      130.76      155.83     91.62 o 
  -5   3  13      399.59      570.33    109.93 o 
  -4   3  13       70.99       67.61     74.04 o 
  -3   3  13      878.56      990.80     93.45 o 
  -2   3  13     1376.69     1452.23    104.09 o 
  -1   3  13     1651.16     1529.71    118.38 o 
   0   3  13     5372.58     4548.77    389.39 o 
   1   3  13     1792.70     1654.31    175.33 o 
   2   3  13     1592.53     1469.38    142.52 o 
   3   3  13      797.45      629.44    113.58 o 
   4   3  13       62.93      147.18     87.00 o 
   5   3  13      433.81      330.81    109.99 o 
   6   3  13      130.41       25.19     92.71 o 
   7   3  13      116.79      114.96    100.42 o 
  -7   4  13      129.35      139.32    121.34 o 
  -6   4  13       45.02      -17.93     83.32 o 
  -5   4  13      765.75      920.50    126.86 o 
  -4   4  13      500.67      567.20    106.10 o 
  -3   4  13      570.83      653.55     83.05 o 
  -2   4  13     1028.46     1059.82    137.50 o 
  -1   4  13      118.07      166.18     64.54 o 
   0   4  13      891.52      884.09     93.97 o 
   1   4  13      200.11      234.48     64.20 o 
   2   4  13     1097.32      950.40    129.98 o 
   3   4  13      646.51      641.18    116.50 o 
   4   4  13      458.83      395.33    108.34 o 
   5   4  13      735.68      502.30    124.73 o 
   6   4  13       50.13       38.23     89.60 o 
   7   4  13      154.94      131.27    104.88 o 
  -7   5  13      177.47      168.00    100.78 o 
  -6   5  13       10.71      -13.18     87.89 o 
  -5   5  13       51.75       79.51     86.24 o 
  -4   5  13      345.40      335.69     76.91 o 
  -3   5  13      247.25      245.48     68.67 o 
  -2   5  13       12.31       -2.48     51.18 o 
  -1   5  13      282.60      278.63     64.60 o 
   0   5  13     2338.35     2185.18    151.73 o 
   1   5  13      225.23      219.96     86.56 o 
   2   5  13       31.33       54.80     73.56 o 
   3   5  13      352.73      333.20    104.34 o 
   4   5  13      328.35      259.67    101.77 o 
   5   5  13       41.73       37.93     90.82 o 
   6   5  13        9.21      -13.46     87.16 o 
   7   5  13      196.06      114.60    105.49 o 
  -7   6  13       64.02       62.26     99.48 o 
  -6   6  13        8.78       15.22     91.40 o 
  -5   6  13      639.25      804.81    131.11 o 
  -4   6  13       76.53      122.28     72.93 o 
  -3   6  13       80.88       77.12     64.20 o 
  -2   6  13     1554.53     1602.87    115.07 o 
  -1   6  13       19.35       -5.69     63.18 o 
   0   6  13       31.33       22.23     77.63 o 
   1   6  13       26.77       60.17     82.07 o 
   2   6  13     1526.79     1515.06    245.53 o 
   3   6  13       84.03       93.71     83.80 o 
   4   6  13       70.10      183.56    102.93 o 
   5   6  13      546.01      292.35    109.24 o 
   6   6  13        5.59       16.54     95.08 o 
   7   6  13       80.45      112.42    195.01 o 
  -6   7  13       82.98       41.74     96.02 o 
  -5   7  13       48.43       84.06     76.29 o 
  -4   7  13       62.94       54.68     70.86 o 
  -3   7  13      499.84      548.29     92.79 o 
  -2   7  13      471.65      474.34     97.74 o 
  -1   7  13      411.39      439.46     95.84 o 
   0   7  13      483.89      497.20    120.14 o 
   1   7  13      439.10      485.49    121.86 o 
   2   7  13      498.14      440.15    116.50 o 
   3   7  13      446.24      362.35    111.89 o 
   4   7  13       52.22      -61.99     79.73 o 
   5   7  13       38.21       68.84     93.64 o 
   6   7  13       94.54      -27.32    182.49 o 
  -5   8  13       62.05       32.60     75.56 o 
  -4   8  13       40.43       86.09     75.86 o 
  -3   8  13      288.65      371.20    103.26 o 
  -2   8  13       95.85      144.27     86.04 o 
  -1   8  13      339.39      293.14     91.72 o 
   0   8  13      163.09      183.75    100.49 o 
   1   8  13      343.96      315.03    113.50 o 
   2   8  13       78.53       92.32     92.38 o 
   3   8  13      291.46      223.05    104.71 o 
   4   8  13       33.99       79.58     97.02 o 
   5   8  13       75.76      129.10    165.18 o 
  -5   9  13      101.21      137.65    102.38 o 
  -4   9  13      115.49      111.44     95.01 o 
  -3   9  13       94.98      106.48     88.45 o 
  -2   9  13       23.26       40.93     83.87 o 
  -1   9  13      189.55      267.13     97.80 o 
   0   9  13       25.10       83.08     96.80 o 
   1   9  13      243.73      284.58    114.06 o 
   2   9  13       13.09       33.96     89.04 o 
   3   9  13      103.87       81.34     97.21 o 
   4   9  13      109.81      193.34    168.52 o 
   5   9  13      104.82      -17.10    183.33 o 
  -3  10  13      133.37      169.08    107.08 o 
  -2  10  13      105.62      169.23     93.41 o 
  -1  10  13      136.81      200.07     97.79 o 
   0  10  13        7.22      -44.44     90.23 o 
   1  10  13      134.81      100.34    103.39 o 
   2  10  13      106.85       17.15     96.71 o 
   3  10  13      132.35      101.99    179.78 o 
  -1  11  13       75.94       49.77     98.05 o 
   0  11  13        0.62       27.97    109.75 o 
   1  11  13       68.93       94.94    116.41 o 
   0   0  14     2724.00     2617.78    336.88 o 
   1   0  14     1114.43     1111.93     99.61 o 
   2   0  14      112.84      108.51     61.69 o 
   3   0  14       92.44      121.38     68.09 o 
   4   0  14      611.80      613.52     99.56 o 
   5   0  14       69.56       77.78     91.23 o 
   6   0  14      134.21      117.83     98.16 o 
   7   0  14      305.93      184.85    118.80 o 
  -7   1  14      248.34      278.40    131.92 o 
  -6   1  14      357.95      346.30    124.48 o 
  -5   1  14      981.10     1061.78    127.91 o 
  -4   1  14       16.00       32.82     57.75 o 
  -3   1  14      590.77      610.71     94.59 o 
  -2   1  14     1496.22     1438.73    112.93 o 
  -1   1  14      264.89      268.26     66.50 o 
   0   1  14       70.07      148.24     58.92 o 
   1   1  14      201.10      248.45     74.05 o 
   2   1  14     1397.82     1378.17    114.98 o 
   3   1  14      724.82      910.72    148.97 o 
   4   1  14       16.32       73.08     83.86 o 
   5   1  14      898.25      765.56    142.09 o 
   6   1  14      335.93      320.64    116.84 o 
   7   1  14      289.56      245.14    123.39 o 
  -7   2  14       96.00      181.69    121.19 o 
  -6   2  14       90.11        7.36     81.96 o 
  -5   2  14      338.91      463.21     90.05 o 
  -4   2  14      282.36      353.05     78.84 o 
  -3   2  14      562.80      615.51     82.68 o 
  -2   2  14       94.88       62.78     61.47 o 
  -1   2  14     3405.22     3169.10    220.77 o 
   0   2  14      743.08      770.68     87.74 o 
   1   2  14     3400.09     3324.59    150.55 o 
   2   2  14      107.72      114.93     62.43 o 
   3   2  14      593.44      471.63    110.55 o 
   4   2  14      302.66      241.43     94.63 o 
   5   2  14      380.00      406.23    115.69 o 
   6   2  14       91.69       63.24     93.95 o 
   7   2  14      107.63      159.46    109.09 o 
  -7   3  14      262.19      321.02    110.71 o 
  -6   3  14      163.74      245.47     99.72 o 
  -5   3  14      770.10      972.62    112.63 o 
  -4   3  14       80.51       61.47     64.86 o 
  -3   3  14     1101.42     1246.81    104.07 o 
  -2   3  14       60.20       73.11     52.35 o 
  -1   3  14     1101.71     1021.53    154.43 o 
   0   3  14       41.62       20.41     53.11 o 
   1   3  14      972.37      935.84     98.13 o 
   2   3  14       81.57      108.55     82.37 o 
   3   3  14     1172.04     1015.54    140.63 o 
   4   3  14       61.77       38.10     84.94 o 
   5   3  14      736.63      640.01    137.26 o 
   6   3  14      157.57      143.54     97.38 o 
   7   3  14      273.52      342.96    126.21 o 
  -7   4  14       75.55      209.31    130.21 o 
  -6   4  14        4.64      -13.62     86.83 o 
  -5   4  14      196.69      218.97    100.69 o 
  -4   4  14      406.05      492.75    104.79 o 
  -3   4  14      683.31      795.34    112.11 o 
  -2   4  14      286.70      358.32     72.24 o 
  -1   4  14      560.06      566.25     87.77 o 
   0   4  14     1732.37     1598.61    118.11 o 
   1   4  14      599.67      685.74    116.46 o 
   2   4  14      277.52      244.44     95.11 o 
   3   4  14      784.72      659.08    126.33 o 
   4   4  14      489.34      433.71    115.83 o 
   5   4  14      219.26      177.42     96.27 o 
   6   4  14        5.46       40.63     93.16 o 
   7   4  14       54.19       34.38    102.93 o 
  -7   5  14       64.97       86.82    101.83 o 
  -6   5  14      460.55      549.03    122.53 o 
  -5   5  14      354.51      534.04    117.93 o 
  -4   5  14      152.34      167.78     91.07 o 
  -3   5  14      485.45      662.35     90.35 o 
  -2   5  14     1023.54     1035.32     99.20 o 
  -1   5  14      117.15      128.87     66.10 o 
   0   5  14       20.19       48.79     80.29 o 
   1   5  14      160.77       81.62     76.96 o 
   2   5  14      975.25      818.22    133.48 o 
   3   5  14      376.46      373.77    109.43 o 
   4   5  14      127.07      118.67     93.71 o 
   5   5  14      420.39      373.87    119.39 o 
   6   5  14      459.06      280.53    159.04 o 
   7   5  14       44.50       22.57    108.07 o 
  -6   6  14        3.34      -22.83     85.30 o 
  -5   6  14       48.08       57.39     90.79 o 
  -4   6  14      516.69      685.49    102.05 o 
  -3   6  14       16.50        1.84     63.27 o 
  -2   6  14       28.40       28.97     62.47 o 
  -1   6  14     1012.33     1145.94    182.03 o 
   0   6  14      652.32      604.49    125.36 o 
   1   6  14     1003.05     1006.75    150.08 o 
   2   6  14       18.22       -2.20     81.03 o 
   3   6  14       21.08       12.45     83.59 o 
   4   6  14      498.49      482.78    125.55 o 
   5   6  14       48.51       15.06     93.46 o 
   6   6  14        6.83      -70.84     94.63 o 
  -6   7  14        7.95      -38.77     90.45 o 
  -5   7  14      202.56      129.51     99.78 o 
  -4   7  14       95.18      171.14     80.77 o 
  -3   7  14      636.72      694.68    102.14 o 
  -2   7  14      221.93      256.92     92.76 o 
  -1   7  14      313.39      379.35     99.59 o 
   0   7  14      258.04      401.04    115.72 o 
   1   7  14      309.44      376.50    117.95 o 
   2   7  14      189.69      192.41    103.31 o 
   3   7  14      591.11      514.49    128.53 o 
   4   7  14       93.41       67.96     96.75 o 
   5   7  14      191.90      160.32    110.94 o 
   6   7  14       18.67       -6.67    181.45 o 
  -5   8  14       96.09      164.48    106.18 o 
  -4   8  14       16.04       52.15     74.04 o 
  -3   8  14      231.57      269.49     97.91 o 
  -2   8  14      121.96       45.33     83.92 o 
  -1   8  14      344.85      467.48    110.77 o 
   0   8  14       34.59       41.79     89.40 o 
   1   8  14      268.66      272.32    116.30 o 
   2   8  14      127.69      145.64    101.79 o 
   3   8  14      239.02      249.49    113.04 o 
   4   8  14       13.87       56.20     98.29 o 
   5   8  14      105.76      290.11    204.60 o 
  -4   9  14       12.74      -17.79     93.36 o 
  -3   9  14      157.57      144.79     95.62 o 
  -2   9  14      125.05      118.33     94.14 o 
  -1   9  14       80.84       30.93     82.89 o 
   0   9  14       31.71       78.13    104.79 o 
   1   9  14       92.96       76.46    104.93 o 
   2   9  14      109.71      143.62    104.79 o 
   3   9  14      183.64      136.25    109.89 o 
   4   9  14       15.97      -70.70    163.10 o 
  -3  10  14       62.00       42.26    124.44 o 
  -2  10  14       36.98       31.33     97.84 o 
  -1  10  14       40.29      -38.01     85.83 o 
   0  10  14       83.50       18.44    105.69 o 
   1  10  14       42.95      102.76    107.39 o 
   2  10  14       34.41       19.05    105.76 o 
   1   0  15      158.62      195.78     66.11 o 
   2   0  15     1733.51     1898.83    131.14 o 
   3   0  15      221.84      230.94     78.19 o 
   4   0  15        0.94       31.52     72.53 o 
   5   0  15      585.99      564.61    201.80 o 
   6   0  15      135.45      113.67    108.17 o 
   7   0  15      103.66       32.99    113.53 o 
  -7   1  15       62.91      -36.17    110.06 o 
  -6   1  15       14.14       53.50    100.75 o 
  -5   1  15      189.64      269.80     96.46 o 
  -4   1  15      583.89      772.21    112.33 o 
  -3   1  15      842.59      758.63    105.17 o 
  -2   1  15      141.35      145.08     68.89 o 
  -1   1  15      992.48     1120.27    135.92 o 
   0   1  15     2912.69     2952.62    143.99 o 
   1   1  15      929.72     1013.72    103.21 o 
   2   1  15      174.08      208.62     74.66 o 
   3   1  15      809.72      873.98    107.44 o 
   4   1  15      635.43      599.46    125.95 o 
   5   1  15      155.66      132.91     95.65 o 
   6   1  15       10.02      -40.92     88.75 o 
   7   1  15       58.66       52.72    109.82 o 
  -7   2  15      223.88      286.84    144.42 o 
  -6   2  15       19.74       55.67     88.81 o 
  -5   2  15      582.32      709.28    121.36 o 
  -4   2  15      296.95      362.82     83.09 o 
  -3   2  15     1156.45     1249.41    122.39 o 
  -2   2  15     1163.27     1310.17    115.91 o 
  -1   2  15      503.83      614.15    118.52 o 
   0   2  15      467.77      502.32     96.34 o 
   1   2  15      401.67      522.75     86.39 o 
   2   2  15     1028.46     1070.18    112.81 o 
   3   2  15     1043.02      996.17    144.38 o 
   4   2  15      307.14      205.29     96.79 o 
   5   2  15      622.57      458.78    121.59 o 
   6   2  15       17.15       62.04     99.50 o 
   7   2  15      240.36      182.12    126.03 o 
  -7   3  15      244.93      296.73    117.19 o 
  -6   3  15       67.27      143.80     98.90 o 
  -5   3  15      151.14      208.43     80.86 o 
  -4   3  15      114.08      145.33     73.41 o 
  -3   3  15      373.06      423.37     81.17 o 
  -2   3  15      176.76      208.57     98.18 o 
  -1   3  15      878.58      781.27     96.40 o 
   0   3  15       92.45      118.16     64.73 o 
   1   3  15      825.71      938.17    102.53 o 
   2   3  15      173.76      237.27    133.38 o 
   3   3  15      440.27      406.78    112.13 o 
   4   3  15       98.68      171.89    102.49 o 
   5   3  15      220.00      149.46    106.50 o 
   6   3  15       64.40       65.83    106.04 o 
   7   3  15      225.31      268.69    132.93 o 
  -6   4  15      272.96      393.76     99.44 o 
  -5   4  15      101.07      129.27     81.11 o 
  -4   4  15       91.00      109.92     73.85 o 
  -3   4  15     1081.97     1187.17    130.21 o 
  -2   4  15      297.77      407.94     89.79 o 
  -1   4  15      347.52      377.12     83.51 o 
   0   4  15      370.35      371.65     84.01 o 
   1   4  15      253.19      278.05     97.67 o 
   2   4  15      302.67      294.00    103.24 o 
   3   4  15      961.28      934.08    249.47 o 
   4   4  15       87.91       80.03     97.43 o 
   5   4  15      107.21      113.48    100.03 o 
   6   4  15      247.24      228.70    119.39 o 
  -6   5  15       86.92      139.64     98.33 o 
  -5   5  15        9.23       79.88     91.07 o 
  -4   5  15      512.08      575.97    115.57 o 
  -3   5  15       51.26      116.13     84.70 o 
  -2   5  15      149.08      205.76     71.96 o 
  -1   5  15     1124.50     1112.73    116.25 o 
   0   5  15      663.80      533.39    117.53 o 
   1   5  15     1169.35     1085.10    148.61 o 
   2   5  15      124.08      165.01     92.00 o 
   3   5  15       52.62      -14.32     80.73 o 
   4   5  15      584.58      519.81    128.19 o 
   5   5  15       15.34       47.64     96.68 o 
   6   5  15      103.85      160.30    110.96 o 
  -6   6  15      198.58      223.05    105.96 o 
  -5   6  15       78.99      200.26    102.10 o 
  -4   6  15      186.53      143.88     94.72 o 
  -3   6  15       99.06      148.25     75.32 o 
  -2   6  15      599.52      696.46     97.65 o 
  -1   6  15      230.66      176.65     96.36 o 
   0   6  15        5.95       17.40     83.10 o 
   1   6  15      225.73      187.91    102.62 o 
   2   6  15      539.97      412.22    159.35 o 
   3   6  15      112.80       97.25     95.71 o 
   4   6  15      197.22      165.49    103.45 o 
   5   6  15       84.89       51.81    103.14 o 
   6   6  15      201.32      244.83    140.16 o 
  -5   7  15      146.47      184.44    103.71 o 
  -4   7  15       68.22       48.41     90.39 o 
  -3   7  15      126.91      149.43     77.54 o 
  -2   7  15       52.52       69.67     79.10 o 
  -1   7  15      331.52      469.00    128.97 o 
   0   7  15        4.37      -37.26     86.20 o 
   1   7  15      324.31      225.36    110.22 o 
   2   7  15       72.87       81.75     95.17 o 
   3   7  15      126.35      131.84    104.42 o 
   4   7  15       70.79       35.42     92.90 o 
   5   7  15      177.89      195.87    118.66 o 
  -4   8  15       43.45       30.38     92.23 o 
  -3   8  15      330.12      245.89    100.14 o 
  -2   8  15       63.07        5.01     82.70 o 
  -1   8  15      121.88       78.29    102.93 o 
   0   8  15      299.53      344.74    120.02 o 
   1   8  15      102.10      132.23    157.47 o 
   2   8  15       45.53       47.86     97.17 o 
   3   8  15      355.39      279.87    119.82 o 
   4   8  15       40.13       67.57    110.62 o 
  -3   9  15       48.83       36.57     97.99 o 
  -2   9  15       56.35       27.75     88.26 o 
  -1   9  15      126.47      132.23    111.77 o 
   0   9  15      120.20      119.65    111.86 o 
   1   9  15      138.44      164.46    119.37 o 
   2   9  15       50.02       56.15    103.12 o 
   3   9  15       49.25        9.41    100.21 o 
  -1  10  15       28.94       43.67    120.27 o 
   0  10  15       39.24       -8.89    116.42 o 
   1  10  15       29.58       55.90    114.99 o 
   0   0  16        1.04      -24.40    108.87 o 
   1   0  16     2216.36     2114.81    270.39 o 
   2   0  16      546.24      578.07     96.56 o 
   3   0  16      160.23      197.92     82.86 o 
   4   0  16      538.82      585.92    108.68 o 
   5   0  16        0.84        3.15     87.65 o 
   6   0  16       56.00      153.13    111.22 o 
   7   0  16        3.51       66.10    124.23 o 
  -7   1  16        4.43        5.59    123.48 o 
  -6   1  16      313.34      288.28    123.12 o 
  -5   1  16        9.02       33.60     82.07 o 
  -4   1  16      951.44     1130.61    131.61 o 
  -3   1  16      785.63      903.00    116.45 o 
  -2   1  16      236.22      312.77     82.13 o 
  -1   1  16      367.65      455.42    118.12 o 
   0   1  16      415.55      494.53    114.62 o 
   1   1  16      441.61      466.90     88.93 o 
   2   1  16      208.38      218.92     76.66 o 
   3   1  16      701.90      793.33    109.77 o 
   4   1  16      932.90      836.19    144.91 o 
   5   1  16       15.26       23.37     94.26 o 
   6   1  16      342.72      260.29    120.34 o 
   7   1  16        5.44        2.58    113.08 o 
  -6   2  16       79.24       46.36     92.78 o 
  -5   2  16      266.53      333.29    105.09 o 
  -4   2  16      117.91      137.45     87.17 o 
  -3   2  16      397.51      418.34     97.36 o 
  -2   2  16      970.43     1234.66    156.25 o 
  -1   2  16      160.45      172.12     97.25 o 
   0   2  16       11.34       -7.11     60.03 o 
   1   2  16      159.83      131.86     68.46 o 
   2   2  16      977.75     1039.48    115.10 o 
   3   2  16      410.48      480.00    123.25 o 
   4   2  16      148.39      130.58    101.78 o 
   5   2  16      270.65      318.65    118.96 o 
   6   2  16       75.57      144.28    110.71 o 
  -6   3  16      175.27      240.29    105.10 o 
  -5   3  16      191.25      178.75     85.64 o 
  -4   3  16      461.69      600.26     98.26 o 
  -3   3  16      274.17      348.69    122.94 o 
  -2   3  16      691.79      952.30    149.11 o 
  -1   3  16      317.67      295.72    111.23 o 
   0   3  16      298.65      372.32     83.57 o 
   1   3  16      255.19      274.84     80.70 o 
   2   3  16      706.79      796.54    152.68 o 
   3   3  16      256.13      320.26    111.60 o 
   4   3  16      353.28      329.73    120.70 o 
   5   3  16      198.90      118.14    123.16 o 
   6   3  16      162.57      173.82    144.85 o 
  -6   4  16       96.67      116.29     99.40 o 
  -5   4  16       49.21       32.57     76.46 o 
  -4   4  16      276.60      324.24     94.95 o 
  -3   4  16      395.58      447.01    106.74 o 
  -2   4  16      798.39      987.43    153.36 o 
  -1   4  16       86.54       87.79     73.15 o 
   0   4  16     1462.47     1613.75    154.05 o 
   1   4  16      100.33       71.17     85.14 o 
   2   4  16      815.93      822.38    143.45 o 
   3   4  16      398.33      335.11    110.69 o 
   4   4  16      301.24      252.15    119.76 o 
   5   4  16       66.73       91.00    101.55 o 
   6   4  16       90.41      122.97    117.99 o 
  -6   5  16        6.38       57.28     84.93 o 
  -5   5  16      246.80      347.30     98.10 o 
  -4   5  16      129.35      131.10     94.86 o 
  -3   5  16        7.23      -23.51     77.59 o 
  -2   5  16     1352.24     1490.75    200.63 o 
  -1   5  16       80.18       26.96     71.88 o 
   0   5  16      135.72      228.76    102.20 o 
   1   5  16       93.85      197.85     99.36 o 
   2   5  16     1263.18     1031.81    181.90 o 
   3   5  16        7.68       38.75     89.52 o 
   4   5  16      132.06      144.92    109.18 o 
   5   5  16      204.08      145.82    103.30 o 
   6   5  16        4.18       84.06    118.12 o 
  -5   6  16       32.49       59.88     88.67 o 
  -4   6  16       87.24       90.24     91.28 o 
  -3   6  16      339.17      468.21    116.49 o 
  -2   6  16      102.64      112.35     85.46 o 
  -1   6  16       45.55       18.39     92.33 o 
   0   6  16     1125.10     1333.31    170.01 o 
   1   6  16       26.33        2.92     88.63 o 
   2   6  16      116.64       48.47    123.68 o 
   3   6  16      403.84      461.74    130.85 o 
   4   6  16       88.38       62.77    101.56 o 
   5   6  16       35.21       20.89    107.29 o 
  -4   7  16      191.43      273.58    106.66 o 
  -3   7  16       47.19       45.86     89.82 o 
  -2   7  16       89.12      114.50     88.59 o 
  -1   7  16      266.46      430.70    129.86 o 
   0   7  16       58.09       35.11     96.53 o 
   1   7  16      237.50      279.83    118.33 o 
   2   7  16      128.35       75.85    101.63 o 
   3   7  16       40.13      138.48    106.33 o 
   4   7  16      190.94      126.23    110.89 o 
  -4   8  16        4.33      -39.49    123.49 o 
  -3   8  16       54.05       18.65     95.83 o 
  -2   8  16      139.99      154.78     99.28 o 
  -1   8  16      151.93      203.82    117.32 o 
   0   8  16       74.39      102.78    108.80 o 
   1   8  16      172.30      213.38    114.60 o 
   2   8  16      149.68      175.20    114.13 o 
   3   8  16       64.82       48.31    108.20 o 
   4   8  16        6.97        9.88    116.59 o 
  -2   9  16       10.30       25.70     97.80 o 
  -1   9  16      110.89      136.80    123.89 o 
   0   9  16      139.47      196.55    125.43 o 
   1   9  16      141.34      100.64    114.71 o 
   2   9  16        6.69        7.40    108.22 o 
   1   0  17      879.22     1004.19    146.95 o 
   2   0  17      999.40      995.30    117.39 o 
   3   0  17      509.52      633.22    108.32 o 
   4   0  17      174.58      189.48    108.48 o 
   5   0  17      265.55      304.95    124.44 o 
   6   0  17      229.43      318.65    136.36 o 
  -6   1  17      158.99      167.66    120.11 o 
  -5   1  17       95.45       42.06    101.75 o 
  -4   1  17        6.47       11.42     79.34 o 
  -3   1  17      431.31      520.87    104.86 o 
  -2   1  17      903.17     1102.05    156.85 o 
  -1   1  17      194.37      226.70    104.92 o 
   0   1  17     1102.20     1342.61    161.17 o 
   1   1  17      278.29      439.86    123.92 o 
   2   1  17      975.05     1079.81    121.16 o 
   3   1  17      525.39      583.98    135.59 o 
   4   1  17        6.50       14.79    101.37 o 
   5   1  17      101.41      138.07    106.73 o 
   6   1  17      164.74      147.14    116.35 o 
  -6   2  17       60.36      -20.42    107.04 o 
  -5   2  17       72.42       66.79     86.42 o 
  -4   2  17      637.95      819.57    126.68 o 
  -3   2  17      151.25      195.54    127.12 o 
  -2   2  17      373.13      516.95    134.86 o 
  -1   2  17       82.98      124.97    102.35 o 
   0   2  17     1189.68     1496.21    166.58 o 
   1   2  17      139.08      231.60     78.47 o 
   2   2  17      409.76      523.50    134.95 o 
   3   2  17      121.49       75.99     96.36 o 
   4   2  17      635.50      673.89    145.32 o 
   5   2  17       48.43       40.16    104.20 o 
   6   2  17       53.10       30.88    113.84 o 
  -6   3  17      218.61      225.64    107.54 o 
  -5   3  17       58.48       19.45     88.39 o 
  -4   3  17      105.07      150.12     91.15 o 
  -3   3  17      138.40      190.32    117.19 o 
  -2   3  17      706.46      868.15    154.00 o 
  -1   3  17       44.44      -10.65     95.81 o 
   0   3  17     1230.33     1274.18    126.02 o 
   1   3  17       27.72      -34.07     80.06 o 
   2   3  17      821.87      842.96    144.80 o 
   3   3  17      130.16       96.70     99.59 o 
   4   3  17      106.52      112.44    105.81 o 
   5   3  17       57.20       73.26    102.69 o 
   6   3  17      215.31      212.55    149.96 o 
  -5   4  17      125.05      190.26     87.50 o 
  -4   4  17      862.98     1169.48    146.90 o 
  -3   4  17        9.15       21.87    100.10 o 
  -2   4  17        1.18       42.51    101.76 o 
  -1   4  17      347.07      378.80    122.50 o 
   0   4  17      393.33      374.73    114.75 o 
   1   4  17      361.72      374.39    114.63 o 
   2   4  17        5.57      -22.11     83.92 o 
   3   4  17        3.65      -40.80     86.37 o 
   4   4  17      839.12      810.25    156.84 o 
   5   4  17      102.43       90.14    110.50 o 
  -5   5  17       34.84      -74.29     84.10 o 
  -4   5  17       83.96       95.91     94.14 o 
  -3   5  17      109.45      245.95    102.05 o 
  -2   5  17      215.78      230.24    116.34 o 
  -1   5  17      240.02      287.65    179.89 o 
   0   5  17      112.07      103.89     99.54 o 
   1   5  17      310.09      410.00    120.96 o 
   2   5  17      203.06      221.72    111.99 o 
   3   5  17      126.63      172.33    102.46 o 
   4   5  17       80.01       54.50    106.32 o 
   5   5  17       32.49       37.17    111.73 o 
  -5   6  17       48.52       38.69     94.56 o 
  -4   6  17      134.59      183.69    104.50 o 
  -3   6  17       65.60       57.66     90.84 o 
  -2   6  17       68.71       32.95    157.47 o 
  -1   6  17       97.79      127.84    105.44 o 
   0   6  17       69.16      122.37    103.52 o 
   1   6  17       98.21      198.45    112.05 o 
   2   6  17       66.50      156.69    132.75 o 
   3   6  17       61.62       83.50    105.13 o 
   4   6  17      121.02      229.20    122.08 o 
   5   6  17       33.92      118.14    122.87 o 
  -4   7  17       16.38      -94.27     84.12 o 
  -3   7  17       33.82       91.20    117.82 o 
  -2   7  17      284.34      371.76    130.19 o 
  -1   7  17       63.02      119.58    103.21 o 
   0   7  17       31.78      -10.72    100.03 o 
   1   7  17       68.04      103.75    108.36 o 
   2   7  17      316.97      475.81    140.69 o 
   3   7  17       29.91      -12.58     97.42 o 
   4   7  17       15.38       40.09    114.80 o 
  -3   8  17        9.04      156.45    136.82 o 
  -2   8  17       29.09     -120.04    153.50 o 
  -1   8  17        0.56       68.67    108.54 o 
   0   8  17      206.95      251.29    130.52 o 
   1   8  17        0.48      -32.64    123.78 o 
   2   8  17       36.23       53.48    111.28 o 
   3   8  17        7.03      -32.59    113.50 o 
  -1   9  17       68.11       32.82    121.27 o 
   0   9  17      231.93      344.27    148.64 o 
   1   9  17       76.98      -10.24    118.46 o 
   0   0  18      369.43      580.04    192.51 o 
   1   0  18       18.15       38.49     99.18 o 
   2   0  18       17.35       -4.29     97.14 o 
   3   0  18      228.79      278.87     96.38 o 
   4   0  18        4.98      -18.70     97.25 o 
   5   0  18      237.76      147.83    118.37 o 
   6   0  18        0.59       54.01    124.59 o 
  -6   1  18       45.43      -64.65    161.64 o 
  -5   1  18      332.84      332.12    131.62 o 
  -4   1  18      281.21      429.09    108.20 o 
  -3   1  18        2.79        5.36    104.42 o 
  -2   1  18      275.38      373.81    128.54 o 
  -1   1  18      153.72      108.18    107.21 o 
   0   1  18      375.09      487.41    131.74 o 
   1   1  18      212.06      364.94    123.82 o 
   2   1  18      229.57      256.56     89.34 o 
   3   1  18        5.11       12.61     96.27 o 
   4   1  18      301.89      425.93    135.23 o 
   5   1  18      323.82      301.15    128.21 o 
   6   1  18       45.51        7.90    119.80 o 
  -5   2  18       21.50       11.31     89.80 o 
  -4   2  18       26.39       99.92     90.64 o 
  -3   2  18      157.73      191.44    122.63 o 
  -2   2  18      515.20      545.70    176.46 o 
  -1   2  18       72.97       39.84    101.41 o 
   0   2  18      752.25     1000.29    157.36 o 
   1   2  18       62.04      112.23    106.59 o 
   2   2  18      624.70      542.82    129.59 o 
   3   2  18      181.91      186.20    115.01 o 
   4   2  18       14.66       11.80    100.92 o 
   5   2  18       21.68      -14.55     99.82 o 
  -5   3  18       70.92        2.05     85.63 o 
  -4   3  18      360.36      320.79    135.49 o 
  -3   3  18       10.93       43.59    106.57 o 
  -2   3  18      188.67      321.10    122.37 o 
  -1   3  18      187.81      231.93    121.95 o 
   0   3  18     1007.35     1269.37    168.24 o 
   1   3  18      190.78      252.42    108.33 o 
   2   3  18      167.94      231.03    110.03 o 
   3   3  18       23.29       88.60     99.68 o 
   4   3  18      356.22      431.74    135.88 o 
   5   3  18       75.02      128.80    122.03 o 
  -5   4  18      133.81      215.22    102.62 o 
  -4   4  18      102.55      109.31    117.20 o 
  -3   4  18        7.86        7.15    105.37 o 
  -2   4  18      510.93      578.83    146.29 o 
  -1   4  18      255.31      394.70    132.94 o 
   0   4  18      217.99      313.34    116.87 o 
   1   4  18      299.51      375.10    120.79 o 
   2   4  18      459.58      542.80    133.06 o 
   3   4  18        6.76      -29.93     98.86 o 
   4   4  18      107.28      100.04    111.79 o 
   5   4  18      133.54       68.31    126.78 o 
  -4   5  18      134.68      171.29     95.99 o 
  -3   5  18      195.02      335.22    133.39 o 
  -2   5  18       44.86      125.91    112.07 o 
  -1   5  18      421.05      588.39    217.96 o 
   0   5  18       37.78       -5.47     91.56 o 
   1   5  18      422.48      491.13    149.86 o 
   2   5  18       63.38       82.95     98.89 o 
   3   5  18      200.68      224.94    115.21 o 
   4   5  18      129.33      173.71    123.26 o 
  -4   6  18       49.19       72.87     95.07 o 
  -3   6  18      106.00      116.38    117.76 o 
  -2   6  18       46.28       49.64    163.10 o 
  -1   6  18      315.84      423.54    132.30 o 
   0   6  18      169.89      175.71    114.66 o 
   1   6  18      340.54      410.22    130.58 o 
   2   6  18       53.71      117.33    105.89 o 
   3   6  18      119.02      166.56    117.46 o 
   4   6  18       47.06      -19.01    118.10 o 
  -3   7  18      135.85      231.72    211.28 o 
  -2   7  18       22.94      -55.48    147.04 o 
  -1   7  18       49.58       41.71    113.24 o 
   0   7  18      165.13      180.04    118.01 o 
   1   7  18       40.58       23.21    104.58 o 
   2   7  18       20.50       29.32    111.76 o 
   3   7  18      128.89      -11.48    113.75 o 
  -1   8  18       37.70       32.15    122.60 o 
   0   8  18      103.86       68.46    121.17 o 
   1   8  18       31.53       48.42    123.15 o 
   1   0  19      838.49     1100.87    171.01 o 
   2   0  19        1.23      -19.21    102.53 o 
   3   0  19      457.22      525.74    144.95 o 
   4   0  19      163.87      135.94    114.48 o 
   5   0  19        6.48      -35.37    109.49 o 
  -5   1  19      194.82      247.06    128.16 o 
  -4   1  19       90.77       49.46    116.69 o 
  -3   1  19        3.04       77.03    113.68 o 
  -2   1  19      130.07      112.33    117.80 o 
  -1   1  19      837.95      932.73    162.44 o 
   0   1  19        0.38       67.46    107.84 o 
   1   1  19      694.53      919.61    160.81 o 
   2   1  19      123.92      195.69    118.72 o 
   3   1  19        2.63       -4.26     94.61 o 
   4   1  19       96.98      180.88    120.90 o 
   5   1  19      177.69       69.42    122.26 o 
  -5   2  19       59.59        8.99    111.51 o 
  -4   2  19      140.17      192.98    122.23 o 
  -3   2  19      451.77      643.41    151.95 o 
  -2   2  19       53.26       22.78    107.80 o 
  -1   2  19      171.83      246.37    123.18 o 
   0   2  19      831.95     1081.86    168.89 o 
   1   2  19      161.40      163.07    114.62 o 
   2   2  19       57.58       -1.25    139.11 o 
   3   2  19      436.14      566.05    147.29 o 
   4   2  19      142.54      146.12    116.57 o 
   5   2  19       43.62       45.17    119.11 o 
  -5   3  19       46.38       58.43    119.78 o 
  -4   3  19        9.75      111.80    121.11 o 
  -3   3  19       19.32       37.54    111.33 o 
  -2   3  19      711.31      926.19    167.62 o 
  -1   3  19      277.40      376.61    130.41 o 
   0   3  19       12.55       18.81    103.74 o 
   1   3  19      259.02      410.26    198.35 o 
   2   3  19      619.51      683.62    144.09 o 
   3   3  19       35.76      -57.14     96.16 o 
   4   3  19       12.02      -32.76    108.44 o 
   5   3  19       64.98      120.37    133.28 o 
  -4   4  19      102.99      147.11    121.46 o 
  -3   4  19       27.64       67.24    109.48 o 
  -2   4  19      156.18      273.24    129.37 o 
  -1   4  19      103.61      199.39    181.66 o 
   0   4  19      195.64      139.74    168.94 o 
   1   4  19       84.34      105.46    100.06 o 
   2   4  19      151.99      178.08    109.41 o 
   3   4  19       32.64       77.12    137.65 o 
   4   4  19      109.61       83.56    121.10 o 
  -4   5  19       63.58      130.55    122.57 o 
  -3   5  19      272.31      362.42    132.85 o 
  -2   5  19       57.48       82.80    174.98 o 
  -1   5  19       21.02       42.34    166.02 o 
   0   5  19      107.68        3.34    163.31 o 
   1   5  19       24.87      -95.55     95.12 o 
   2   5  19       49.33       87.56    108.47 o 
   3   5  19      263.01      226.27    125.96 o 
   4   5  19       74.82       11.13    122.34 o 
  -3   6  19       19.81       31.70    186.66 o 
  -2   6  19      134.60      177.28    207.31 o 
  -1   6  19        7.66       58.19    169.56 o 
   0   6  19       57.76       36.09    104.53 o 
   1   6  19        3.06       -3.45     99.19 o 
   2   6  19      120.80      205.28    127.18 o 
   3   6  19       16.31      -32.94    109.09 o 
  -1   7  19       48.94      207.52    199.60 o 
   0   7  19      132.13      125.87    123.47 o 
   1   7  19       44.56       51.15    119.46 o 
   0   0  20      118.49       17.94    155.59 o 
   1   0  20       71.13       61.82    113.38 o 
   2   0  20       29.33        2.27    107.60 o 
   3   0  20      383.10      498.90    207.53 o 
   4   0  20      151.68      142.66    174.15 o 
  -4   1  20       68.75      -10.85    151.00 o 
  -3   1  20      111.02      183.98    119.00 o 
  -2   1  20      314.87      368.33    134.79 o 
  -1   1  20      103.34      139.26    119.57 o 
   0   1  20       58.11       16.41    108.02 o 
   1   1  20      109.80      124.96    116.43 o 
   2   1  20      278.23      405.04    199.60 o 
   3   1  20      113.12       10.01    151.63 o 
   4   1  20       61.40      112.53    115.67 o 
  -4   2  20       15.94       55.17    115.36 o 
  -3   2  20      237.19      285.79    136.50 o 
  -2   2  20      105.34      118.30    119.05 o 
  -1   2  20      117.68      141.02    122.59 o 
   0   2  20       53.84       44.57    112.19 o 
   1   2  20      130.55      183.12    164.56 o 
   2   2  20       88.78      157.05    169.35 o 
   3   2  20      194.92      173.54    121.92 o 
   4   2  20       15.23       68.32    120.20 o 
  -4   3  20       38.35       81.25    119.37 o 
  -3   3  20      365.17      489.52    147.14 o 
  -2   3  20      114.21      160.78    125.49 o 
  -1   3  20      103.16      188.49    124.83 o 
   0   3  20       96.84      201.26    178.95 o 
   1   3  20      117.50      274.05    186.87 o 
   2   3  20      106.24      188.96    172.69 o 
   3   3  20      347.24      347.14    199.19 o 
   4   3  20       57.05      216.26    141.44 o 
  -3   4  20        3.05       -8.03    112.38 o 
  -2   4  20       50.58       76.20    116.36 o 
  -1   4  20      466.40      660.97    227.76 o 
   0   4  20       17.36       21.06    150.79 o 
   1   4  20      457.76      409.64    199.19 o 
   2   4  20       33.55      144.63    108.24 o 
   3   4  20        4.90      -25.88    104.58 o 
  -2   5  20      133.89      276.77    199.81 o 
  -1   5  20       73.54      348.72    212.94 o 
   0   5  20       19.11       63.82    165.60 o 
   1   5  20       65.75       60.63    116.21 o 
   2   5  20      121.12       42.05    117.22 o 
  -1   6  20      251.18      373.13    231.09 o 
   0   6  20      191.80       64.66    175.20 o 
   1   6  20      241.39      125.00    123.51 o 
   1   0  21        1.79       -7.55    109.68 o 
   2   0  21      655.46      911.87    174.75 o 
   3   0  21      175.13      274.68    196.26 o 
  -3   1  21       67.26      184.54    121.30 o 
  -2   1  21       49.86       21.88    114.00 o 
  -1   1  21      270.37      419.80    141.45 o 
   0   1  21      358.23      504.24    151.40 o 
   1   1  21      249.92      357.35    134.57 o 
   2   1  21       54.56       79.88    150.58 o 
   3   1  21       72.05      -75.92    165.39 o 
  -3   2  21      295.87      451.58    146.71 o 
  -2   2  21       71.02       93.93    118.56 o 
  -1   2  21      206.22      235.84    133.01 o 
   0   2  21        0.94       48.90    111.51 o 
   1   2  21      226.94      457.81    203.56 o 
   2   2  21      107.03       28.99    162.89 o 
   3   2  21      325.38      378.14    223.80 o 
  -2   3  21       49.87       81.84    117.95 o 
  -1   3  21      134.86      150.82    115.99 o 
   0   3  21       11.72      -81.13    144.95 o 
   1   3  21      145.69      180.41    195.01 o 
   2   3  21       51.04        6.26    166.85 o 
  -2   4  21       11.29      -20.40    108.18 o 
  -1   4  21      103.17      203.77    194.17 o 
   0   4  21        7.91        6.47    169.14 o 
   1   4  21      131.32      330.58    208.98 o 
   2   4  21       24.47      121.18    178.11 o 
   0   0  22       12.42      -74.67    143.91 o 
   1   0  22       17.99      -70.86    107.20 o 
   2   0  22       35.77      204.60    180.82 o 
  -2   1  22       35.48      115.62    119.48 o 
  -1   1  22      105.62       78.75    117.79 o 
   0   1  22       38.87      125.60    124.03 o 
   1   1  22       92.24      221.08    188.54 o 
   2   1  22       47.27      -76.33    175.19 o 
  -1   2  22      168.63      337.99    139.88 o 
   0   2  22       68.53      101.36    171.86 o 
   1   2  22      165.57      110.75    180.62 o 
   0   3  22        6.80       37.54    182.49 o 
                                                 
